# Supplementary material for: Systematic mediation and interaction analyses of kidney function genetic loci in a general population study
Source: PLoS One. 2025 Jun 24;20(6):e0323057. doi: 10.1371/journal.pone.0323057 (PMC12186986; doi:10.1371/journal.pone.0323057)
Supplement: S2 File — (XLSX) [file pone.0323057.s002.xlsx]

## Sheet: ST1
S1 Table. Sampling distribution of the 70 traits included in the mediation analysis. Reported are descriptive statistics following quantile normalization (see Methods).
Abbreviations: Q1, 1st quartile; Q3, 3rd quartile; SBP, systolic blood pressure; DBP, diastolic blood pressure; UACR, urinary albumin-to-creatinine ratio; TIBC, total iron-binding capacity; INR, international normalized ratio; PT, prothrombin time; AST, aspartate aminotransferase; GOT, glutamic oxaloacetic transaminase; ALT, alanine aminotransferase; GPT, glutamate pyruvate transaminase; GGT, gam…
n	Trait	Sample size	Median	Q1	Q3
1	Height (cm)	10090	168.3	162	175.6
2	Weight (kg)	10076	72.2	62.4	82.9
3	BMI (kg/m2)	10075	25.1	22.5	28.4
4	Body Fat (%)	10052	29.7	23.8	36.9
5	Visceral Fat (%)	10043	7	5	11
6	SBP (mm/Hg)	9866	120	111	132
7	DBP (mm/Hg)	9866	77	72	84
8	Pulse Rate (p/min)	9867	61	55	66.81
9	HbA1c (%)	10133	5.3	5.1	5.5
10	Serum Albumin (g/dL)	10142	4.4	4.2	4.5
11	Serum Creatinine (mg/dL)	10141	0.83	0.77	0.94
12	Urinary Albumin (mg/L)	10122	4.59	2.55	8.86
13	Urinary Creatinine (mg/dL)	10131	92.4	44.71	146.2
14	UACR (mg/g)	10121	5.78	3.84	10.05
15	Prothrombin Time (%)	10105	96	90	103
16	INR PT (INR)	10105	1.02	0.98	1.06
17	aPTT ratio (Ratio)	10104	1.02	0.97	1.07
18	aPTT (Seconds)	6369	29.9	28.6	31.4
19	Fibrinogen (mg/dL)	10105	297	260	337
20	Antithrombin (%)	10105	103	96	110
21	Blood Glucose (mg/dL)	10143	90	84	96
22	Urate (mg/dL)	10141	5.2	4.3	6.2
23	AST GOT (U/L)	10114	20	17	24
24	ALT GPT (U/L)	10138	18	13	25
25	GGT (U/L)	10141	20	15	31
26	ALP (U/L)	10143	62	51	75
27	Total Bilirubin (mg/dL)	10136	0.77	0.58	1.04
28	Direct Bilirubin (mg/dL)	10131	0.27	0.21	0.35
29	Lipase (U/L)	10143	23	17	32
30	Total Cholesterol (mg/dL)	10142	208	181	236
31	HDL (mg/dL)	10142	56	48	65
32	LDL (mg/dL)	10141	128	103	154
33	Triglycerides (mg/dL)	10142	89	66	125
34	Sodium (mmol/L)	9744	140	139	141
35	Potassium (mmol/L)	10112	4.5	4.3	4.7
36	Chlorine (mmol/L)	10143	105	103	106
37	Calcium Corrected (mg/dL)	10142	2.33	2.27	2.38
38	Phosphorus (mg/dL)	10133	3.38	3.01	3.69
39	Magnesium (mg/dL)	10143	1.99	1.9	2.09
40	Iron (µg/dL)	10138	108	84	134
41	Ferritin (ng/mL)	10143	76	33.8	151.55
42	Transferrin (mg/dL)	10143	257	234	286
43	TIBC (µg/dL)	10139	321	292	357
44	Transferrin saturation (%)	10138	29.7	22.5	37.7
45	Homocysteine (µmol/L)	9976	11.3	9.3	13.2
46	C-Reactive Protein (mg/dL)	10143	0.15	0.07	0.32
47	TSH (µUI/mL)	10142	1.38	0.98	1.93
48	FT3 (pg/mL)	466	3	2.7	3.3
49	FT4 (ng/dL)	469	0.98	0.87	1.08
50	Cortisol (µg/dL)	10142	10.98	8.8	13.65
51	WBC (x1000/µL)	10134	5.9	5	6.9
52	RBC (Mil/µL)	10134	4.94	4.64	5.26
53	HGB (g/dL)	10134	14.7	13.8	15.7
54	HCT (%)	10134	44.7	42.1	47.2
55	MCV (fL)	10134	90.4	87.9	92.9
56	MCH (pg)	10134	29.8	28.9	30.8
57	MCHC (g/dL)	10134	32.9	32.3	33.6
58	RDW (%)	10134	13	12.6	13.5
59	PLT (x1000/µL)	10134	244	211.13	280
60	MPV (fL)	10127	10.6	10	11.2
61	Neutrophils (%)	10134	55.45	49.82	61.1
62	Lymphocytes (%)	10134	32.3	27.5	37.7
63	Monocytes (%)	10134	8.2	7	9.5
64	Eosinophils (%)	10134	2.3	1.5	3.4
65	Basophils (%)	10134	0.7	0.5	0.9
66	Anti-TPO (IU/mL)	10115	0.3	0.3	0.5
67	Urine pH (pH)	10123	5.5	5.5	6.5
68	Urinary Glucose (mg/dL)	10131	30	30	30
69	Urine Proteins (mg/dL)	10131	10	10	10
70	Urine Hemoglobin (mg/dL)	10131	0	0	0

## Sheet: ST2
S2 Table. The lead variants at the 147 loci relevant to kidney function identified by the CKDGen Consortium with effects in the trans-ethinc and in the European ancestry CKDGen GWAMA both lacking CHRIS and in the CHRIS study. For each locus, reported are: the CKDGen lead SNP, its effect in the trans-ethic and in the European ancestry CKDGen GWAMA after removing the contribution of the CHRIS study…
Abbreviations and symbols: Chr, chromosome; EA, Effect Allele; OA, Other Allele; EAF, Effect Allele Frequency; b, association coefficient; SE, standard error.
Lead variant characteristics						CKDGen Trans-Ethnic			CKDGen EUR					CHRIS
Locus (closest gene)	RSID	Chr:Position	EA/OA	EAF	b	SE	Pvalue	N	EAF	b	SE	Pvalue	N	EAF	b	SE	2-sided P-value	1-sided P-value
CASZ1	rs74748843	1:10670853	T/C	0.071	-0.0048	0.00078072	7.83818e-10	735200	0.021	-0.00598	0.0012268	1.0911e-06	540709	0.01611	-0.02776	0.008055	0.0005697	0.00028485
AGMAT	rs10159261	1:15586492	T/G	0.36	-0.0034	0.00029277	3.53102e-31	723041	0.31	-0.003774	0.000370842	2.51599e-24	525153	0.27602	-0.006524	0.002353	0.00557	0.002785
MIR4422HG	rs17413465	1:55253035	A/C	0.18	0.0025	0.00039036	1.51017e-10	603355	0.18	0.002518	0.000432714	5.91707e-09	567454	0.20332	0.003914	0.00274	0.1531	0.07655
LINC01755	rs1757915	1:56150137	A/G	0.33	0.0021	0.00029277	7.3444e-13	756122	0.35	0.002044	0.000353764	7.56536e-09	558234	0.36629	0.0008477	0.002182	0.6976	0.3488
MGC27382	rs679843	1:78241809	T/C	0.33	0.0021	0.00029277	7.3444e-13	765219	0.24	0.001957	0.000397387	8.45e-07	567331	0.23824	0.004485	0.002482	0.07081	0.035405
LINC01362	rs1887252	1:82492188	C/G	0.62	-0.0019	0.00029277	8.59872e-11	764977	0.64	-0.002889	0.000349763	1.45808e-16	567089	0.64083	-0.006258	0.002156	0.003705	0.0018525
BCAR3	rs7543734	1:93585354	C/G	0.21	0.0031	0.00048795	2.11005e-10	565814	0.2	0.00312	0.000470384	3.29197e-11	529260	0.18847	0.004225	0.002682	0.1152	0.0576
CDC14A	rs11166440	1:100342807	A/G	0.6	0.002	0.00029277	8.41482e-12	758609	0.63	0.002051	0.000350153	4.70056e-09	560721	0.62108	0.00222	0.002149	0.3016	0.1508
LOC105371433	rs3118119	1:150187364	T/C	0.18	0.003	0.00048795	7.83818e-10	556364	0.17	0.003103	0.00046121	1.72071e-11	524202	0.15252	0.001842	0.002963	0.5343	0.26715
CERS2	rs267738	1:150968149	T/G	0.8	-0.0048	0.00039036	9.47709e-35	755923	0.79	-0.005007	0.000410952	3.78641e-34	558035	0.83452	-0.005426	0.0028	0.05268	0.02634
TRIM46	rs4971100	1:155183255	A/G	0.48	0.002	0.00029277	8.41482e-12	762745	0.43	0.00135	0.000341077	7.55643e-05	564857	0.38459	0.00487	0.002155	0.02384	0.01192
DNM3	rs1011731	1:172377408	A/G	0.6	-0.0019	0.00029277	8.59872e-11	754676	0.57	-0.001867	0.000339125	3.68456e-08	556788	0.61661	-0.003448	0.002139	0.1071	0.05355
KIAA1614	rs3795503	1:180936558	T/C	0.36	0.002	0.00029277	8.41482e-12	720591	0.33	0.002156	0.000371623	6.5692e-09	522703	0.31758	0.001525	0.002269	0.5016	0.2508
CACNA1S	rs3850625	1:201047168	A/G	0.12	0.0046	0.00048795	4.21203e-21	738000	0.12	0.004806	0.000539575	5.24284e-19	540112	0.11396	0.004621	0.003164	0.1442	0.0721
PFKFB2	rs2808454	1:207058406	A/T	0.5	0.0019	0.00029277	8.59872e-11	764975	0.45	0.001873	0.000338345	3.09852e-08	567087	0.41335	0.0005332	0.002135	0.8028	0.4014
RNU5F-1	rs2577134	1:220050979	T/C	0.68	0.002	0.00029277	8.41482e-12	723041	0.75	0.002129	0.000403242	1.29389e-07	525153	0.74674	0.002395	0.002482	0.3347	0.16735
SDCCAG8	rs2490391	1:243306367	A/C	0.43	-0.0024	0.00029277	2.45314e-16	759555	0.46	-0.002497	0.000337759	1.4372e-13	561667	0.48872	-0.0009201	0.002081	0.6584	0.3292
SH3YL1	rs3791221	2:226933	A/G	0.67	0.0022	0.00029277	5.71592e-14	757073	0.65	0.002138	0.000351714	1.21088e-09	559185	0.6666	0.003032	0.002195	0.1672	0.0836
DDX1	rs807624	2:15642347	T/G	0.42	0.0032	0.00029277	8.27747e-28	756122	0.34	0.003376	0.000354544	1.69752e-21	558234	0.29891	0.008862	0.002207	5.988e-05	2.994e-05
ALMS1P1	rs6546869	2:73668638	A/G	0.23	0.0059	0.00039036	1.30443e-51	603815	0.22	0.006087	0.000405877	7.66284e-51	567325	0.21801	0.0057	0.002598	0.02826	0.01413
PSD4	rs11123169	2:113209498	T/C	0.68	0.0025	0.00029277	1.35241e-17	758609	0.66	0.001786	0.000361278	7.67093e-07	560721	0.64159	0.003567	0.002276	0.1171	0.05855
LINC01101	rs17050272	2:120548864	A/G	0.44	-0.0022	0.00029277	5.71592e-14	754307	0.43	-0.002161	0.000347616	5.07923e-10	556419	0.44229	-0.004657	0.002057	0.02362	0.01181
TFCP2L1	rs11694902	2:121231308	A/G	0.14	0.0041	0.00048795	4.37074e-17	602292	0.14	0.004132	0.000490878	3.84358e-17	566391	0.13752	0.001636	0.003003	0.5859	0.29295
ORC4	rs7425436	2:148002087	A/G	0.65	0.0024	0.00029277	2.45314e-16	723041	0.69	0.002554	0.000369476	4.76197e-12	525153	0.66165	0.003675	0.002273	0.1059	0.05295
LRP2	rs35472707	2:169139071	T/C	0.05	-0.0073	0.00078072	8.73643e-21	558624	0.05	-0.007542	0.000809314	1.17437e-20	524202	0.03978	0.00245	0.006006	0.6833	0.65835
HOXD8	rs187355703	2:176128855	C/G	0.97	0.01	0.00107349	1.21483e-20	543850	0.97	0.010107	0.00111555	1.30339e-19	522107	0.96913	0.01047	0.006147	0.08849	0.044245
NFE2L2	rs35284526	2:177256796	A/C	0.32	0.0029	0.00029277	3.94445e-23	723041	0.35	0.002892	0.000359717	9.00891e-16	525153	0.36533	0.002519	0.002168	0.2453	0.12265
PDE1A	rs4666821	2:182212527	T/G	0.53	0.002	0.00029277	8.41482e-12	762676	0.51	0.0018	0.000335612	8.1699e-08	564788	0.50201	0.004689	0.002108	0.02613	0.013065
PLXNB1	rs7651407	3:48402409	T/C	0.44	0.0025	0.00039036	1.51017e-10	479265	0.45	0.002651	0.000383724	4.89415e-12	432797	0.46931	-0.0008111	0.002184	0.7104	0.6448
ATXN7	rs3774726	3:63988801	T/C	0.36	-0.0021	0.00029277	7.3444e-13	722090	0.32	-0.002341	0.000368012	2.00174e-10	524202	0.31126	-0.001722	0.002264	0.4469	0.22345
CBLB	rs2289746	3:105737111	T/C	0.41	-0.0019	0.00029277	8.59872e-11	759704	0.34	-0.001583	0.000355228	8.33873e-06	561816	0.34948	0.001995	0.002295	0.3846	0.8077
SLC15A2	rs9868185	3:121938746	A/G	0.5	0.0026	0.00029277	6.64465e-19	765348	0.54	0.002653	0.000336783	3.34068e-15	567460	0.55739	0.003073	0.002231	0.1684	0.0842
MSL2	rs35320690	3:136213652	T/C	0.73	-0.0025	0.00039036	1.51017e-10	602173	0.72	-0.002544	0.00037455	1.1048e-11	566272	0.72362	-0.001863	0.002439	0.4451	0.22255
SLC35G2	rs9828976	3:136817993	C/G	0.76	-0.0024	0.00039036	7.83818e-10	603301	0.75	-0.002385	0.000388213	8.07055e-10	567400	0.75518	-0.002064	0.002552	0.4185	0.20925
MECOM	rs76272256	3:169170324	T/C	0.24	0.0024	0.00039036	7.83818e-10	765048	0.14	0.002378	0.000484632	9.25667e-07	567160	0.13717	0.002038	0.003007	0.4978	0.2489
SENP2	rs56065557	3:185636428	C/G	0.32	-0.0029	0.00029277	3.94445e-23	719144	0.31	-0.003041	0.000373867	4.1569e-16	522703	0.29134	-0.002518	0.002271	0.2676	0.1338
KNG1	rs11919484	3:186715050	T/G	0.32	-0.0026	0.00029277	6.64465e-19	761392	0.31	-0.002321	0.000362157	1.46639e-10	564951	0.30337	-0.0001198	0.002264	0.9578	0.4789
LINC02028	rs9823161	3:194093379	A/G	0.58	0.0022	0.00039036	1.74224e-08	683528	0.68	0.002113	0.000429006	8.42126e-07	487087	0.65733	0.005128	0.002273	0.02413	0.012065
WDR1	rs3775932	4:10089306	A/C	0.51	-0.0018	0.00029277	7.83818e-10	723041	0.5	-0.001991	0.000341272	5.40973e-09	525153	0.52032	0.0003173	0.002129	0.8815	0.55925
PPARGC1A	rs16874073	4:23742339	T/C	0.95	-0.0045	0.00068313	4.4782e-11	765344	0.95	-0.004136	0.000774377	9.23997e-08	567456	0.95395	-0.0007509	0.004946	0.8793	0.43965
SHROOM3	rs28817415	4:76480299	T/C	0.4	-0.0073	0.00029277	3.16511e-137	765289	0.44	-0.007437	0.000335514	7.31915e-109	567401	0.42816	-0.008403	0.002136	8.418e-05	4.209e-05
FGF5	rs12509595	4:80261400	T/C	0.7	-0.0035	0.00029277	6.12987e-33	723041	0.7	-0.003164	0.000376795	4.5749e-17	525153	0.72332	0.000813	0.002319	0.7259	0.63705
LOC102723704	rs223471	4:102777629	C/G	0.34	0.0028	0.00029277	1.13488e-21	764210	0.34	0.002823	0.00035552	2.01412e-15	567311	0.33981	0.003214	0.002338	0.1693	0.08465
RAI14	rs13157326	5:34504172	A/G	0.45	-0.0027	0.00029277	2.90915e-20	726220	0.48	-0.002706	0.000378356	8.55314e-13	528332	0.44795	-0.0004534	0.002086	0.828	0.414
DAB2	rs1362800	5:39378013	T/C	0.38	-0.0049	0.00029277	7.08227e-63	763933	0.42	-0.005325	0.000339808	2.40318e-55	566045	0.41576	-0.006836	0.002124	0.001295	0.0006475
MRPS30	rs11746506	5:44812464	T/C	0.41	0.0017	0.00029277	6.37521e-09	755634	0.38	0.001807	0.00034742	1.98015e-07	557746	0.34728	0.0002906	0.00224	0.8968	0.4484
FST	rs12520984	5:53491528	C/G	0.32	0.0019	0.00029277	8.59872e-11	764215	0.33	0.002192	0.000358253	9.44114e-10	566327	0.35356	0.001766	0.002156	0.4128	0.2064
ARL15	rs79760705	5:54002886	T/G	0.11	0.0056	0.00048795	1.72979e-30	609941	0.11	0.005609	0.000537916	1.86148e-25	566470	0.11441	0.004857	0.003201	0.1293	0.06465
PIK3R1	rs72759880	5:68454386	T/G	0.11	-0.0056	0.00048795	1.72979e-30	765086	0.11	-0.005739	0.000528938	1.99325e-27	567198	0.09262	-0.009185	0.003518	0.009041	0.0045205
AK6	rs2010352	5:69360500	A/G	0.45	-0.0018	0.00029277	7.83818e-10	765111	0.46	-0.001878	0.000336198	2.32358e-08	567223	0.45221	-0.002533	0.002153	0.2395	0.11975
SLC22A4	rs12777	5:132335969	C/G	0.96	0.005	0.00087831	1.25009e-08	590270	0.96	0.004962	0.000856938	7.02253e-09	562554	0.94991	0.0015	0.004838	0.7566	0.3783
AFF4	rs12163971	5:132890977	A/C	0.16	-0.0029	0.00039036	1.09389e-13	765344	0.16	-0.003229	0.000455062	1.28667e-12	567456	0.16618	-0.003057	0.002783	0.272	0.136
ABLIM3	rs11743174	5:149145257	T/C	0.67	0.0019	0.00029277	8.59872e-11	716704	0.72	0.001949	0.000386652	4.63799e-07	525153	0.72164	0.001335	0.002431	0.5828	0.2914
SLC34A1	rs3812036	5:177386403	T/C	0.26	-0.0065	0.00039036	2.96124e-62	716704	0.26	-0.006869	0.000396118	2.31495e-67	525153	0.24017	-0.008355	0.002451	0.0006546	0.0003273
RREB1	rs11755724	6:7118757	A/G	0.37	0.0027	0.00039036	4.62312e-12	557337	0.36	0.002746	0.000360693	2.67537e-14	513866	0.37707	0.005234	0.002117	0.01345	0.006725
DCDC2	rs3765502	6:24353817	T/C	0.79	0.0024	0.00039036	7.83818e-10	753333	0.89	0.001688	0.000552457	0.0022473	558234	0.92307	0.002461	0.003867	0.5246	0.2623
HMGA1	rs144100226	6:34212520	T/C	0.037	0.0059	0.0009759	1.48762e-09	709906	0.039	0.005993	0.00102753	5.4616e-09	526891	0.01408	0.003622	0.009096	0.6905	0.34525
TFEB	rs13200335	6:41723085	A/C	0.46	0.0024	0.00029277	2.45314e-16	764006	0.42	0.002361	0.00034137	4.63748e-12	566118	0.39366	0.006992	0.002116	0.0009549	0.00047745
CRIP3	rs77915916	6:43319984	A/T	0.92	0.0046	0.00058554	3.96609e-15	621688	0.92	0.004739	0.00061023	8.10545e-15	567402	0.91356	0.0006309	0.003711	0.865	0.4325
SUPT3H	rs720989	6:44797798	T/G	0.79	0.0021	0.00039036	7.46311e-08	762936	0.8	0.00227	0.000422174	7.57686e-08	566495	0.77771	-0.002434	0.002545	0.3388	0.8306
GSTA2	rs6458868	6:52765355	T/C	0.67	-0.002	0.00029277	8.41482e-12	763842	0.65	-0.002128	0.000351519	1.41536e-09	567401	0.63954	-0.0007018	0.002327	0.7629	0.38145
HMGCLL1	rs3925003	6:55557820	T/C	0.58	-0.0018	0.00029277	7.83818e-10	754675	0.57	-0.001897	0.000341175	2.69463e-08	558234	0.58544	-0.006103	0.00219	0.00534	0.00267
RRAGD	rs72912510	6:89409045	A/G	0.2	-0.0024	0.00039036	7.83818e-10	720643	0.21	-0.002036	0.000427932	1.9575e-06	524202	0.21705	-0.002896	0.002554	0.2569	0.12845
SIM1	rs1857859	6:100446711	A/G	0.31	0.0019	0.00029277	8.59872e-11	754675	0.27	0.001402	0.000380211	0.000226531	558234	0.28076	0.002602	0.002294	0.2568	0.1284
FOXO3	rs1268168	6:108686955	A/G	0.34	0.0024	0.00029277	2.45314e-16	762915	0.35	0.002699	0.000353569	2.28294e-14	566474	0.42393	0.003029	0.002132	0.1555	0.07775
L3MBTL3	rs7740107	6:130053316	A/T	0.74	0.0027	0.00039036	4.62312e-12	763612	0.74	0.002661	0.000379918	2.48499e-12	567171	0.72959	0.003424	0.002406	0.1547	0.07735
EYA4	rs3822939	6:133528651	A/G	0.42	-0.0025	0.00029277	1.35241e-17	763669	0.46	-0.002807	0.000335319	5.707e-17	567228	0.45236	-0.003083	0.002085	0.1393	0.06965
SCAF8	rs9397738	6:154665530	A/G	0.84	0.0027	0.00039036	4.62312e-12	745935	0.86	0.00247	0.000496928	6.67681e-07	549494	0.82857	1.6e-05	0.002864	0.9955	0.49775
UNCX	rs62435145	7:1246931	T/G	0.59	-0.006	0.00039036	2.58464e-53	621034	0.69	-0.005496	0.000423931	1.94814e-38	433266	0.66757	-0.00316	0.002972	0.2877	0.14385
AHR	rs6968554	7:17247482	A/G	0.43	-0.0019	0.00029277	8.59872e-11	759716	0.36	-0.002248	0.000350055	1.34636e-10	561828	0.4052	0.0003272	0.002198	0.8817	0.55915
LOC730338	rs700753	7:46714086	C/G	0.32	0.0031	0.00029277	3.36891e-26	764994	0.34	0.003295	0.000352593	9.18371e-21	567106	0.35568	0.0007118	0.00218	0.7441	0.37205
VKORC1L1	rs55773927	7:65872915	T/C	0.41	0.0019	0.00029277	8.59872e-11	755323	0.44	0.001965	0.000339418	7.06715e-09	558009	0.43321	0.0006977	0.002172	0.748	0.374
GS1-124K5.11	rs801193	7:66565625	T/G	0.58	-0.002	0.00029277	8.41482e-12	571691	0.54	-0.002218	0.000363425	1.04067e-09	373803	0.56068	0.001288	0.002183	0.5551	0.72245
POR	rs41301394	7:75983485	T/C	0.32	0.0023	0.00029277	3.96609e-15	765193	0.29	0.002022	0.000371232	5.13063e-08	567305	0.2395	0.005212	0.002461	0.03417	0.017085
TMEM60	rs6973656	7:77793266	A/G	0.64	0.0035	0.00029277	6.12987e-33	765329	0.61	0.003472	0.000341175	2.52206e-24	567441	0.57333	0.006931	0.002131	0.00115	0.000575
UBE2H	rs62491533	7:129924294	T/C	0.81	-0.0027	0.00039036	4.62312e-12	763843	0.83	-0.002741	0.000446572	8.36354e-10	567402	0.84122	0.001453	0.002835	0.6083	0.69585
PRKAG2	rs10254101	7:151718450	T/C	0.28	-0.0068	0.00039036	5.83642e-68	606517	0.28	-0.006791	0.000386554	4.32801e-69	553766	0.30184	-0.00584	0.002306	0.01133	0.005665
STC1	rs34861762	8:23890907	T/C	0.39	-0.0043	0.00029277	7.77551e-49	765276	0.42	-0.004293	0.000337857	5.43644e-37	567388	0.41046	-0.006254	0.002109	0.003031	0.0015155
NRG1	rs10102889	8:32578102	C/G	0.51	-0.0036	0.00058554	7.83818e-10	703760	0.98	-0.004996	0.00126477	7.81067e-05	505872	0.98602	-0.01559	0.008747	0.07481	0.037405
PIP5K1B	rs2039424	9:68817258	A/G	0.64	0.0044	0.00029277	4.75104e-51	751315	0.62	0.004828	0.000352593	1.12023e-42	553427	0.57899	0.01042	0.002121	9.01e-07	4.505e-07
ASTN2	rs1321917	9:116562650	C/G	0.44	-0.0023	0.00029277	3.96609e-15	765307	0.4	-0.002511	0.000340882	1.75577e-13	567419	0.48115	-0.004066	0.002133	0.05669	0.028345
QSOX2	rs7024579	9:136208567	T/C	0.29	0.0023	0.00039036	3.81557e-09	731120	0.31	0.002333	0.000374648	4.74912e-10	536237	0.24338	0.002246	0.002369	0.3431	0.17155
LARP4B	rs80282103	10:853131	A/T	0.91	0.0078	0.00058554	1.74667e-40	765182	0.92	0.008084	0.000618038	4.27809e-39	567294	0.88525	0.006529	0.003233	0.04348	0.02174
PARD3-AS1	rs7072591	10:34861436	A/G	0.56	0.0019	0.00029277	8.59872e-11	720951	0.51	0.001894	0.000344102	3.70899e-08	523063	0.5429	0.002265	0.002132	0.2881	0.14405
A1CF	rs10821905	10:50886333	A/G	0.18	0.0037	0.00039036	2.58139e-21	759716	0.19	0.003866	0.000434276	5.47592e-19	561828	0.16198	0.004326	0.002821	0.1252	0.0626
ARID5B	rs10821944	10:62025330	T/G	0.7	0.002	0.00029277	8.41482e-12	763062	0.73	0.001642	0.000375819	1.24746e-05	565174	0.68263	0.000197	0.002285	0.9313	0.46565
MYPN	rs7475348	10:68205420	T/C	0.46	0.0031	0.00029277	3.36891e-26	723041	0.5	0.002676	0.00034381	7.06133e-15	525153	0.41578	0.002725	0.002123	0.1993	0.09965
DNAJC9-AS1	rs12240572	10:73256607	A/T	0.17	-0.0032	0.00058554	4.62801e-08	705382	0.066	-0.003356	0.00072646	3.84365e-06	507494	0.07978	0.000326	0.004223	0.9385	0.53075
TSPAN14	rs7095954	10:80449476	A/T	0.45	-0.0018	0.00029277	7.83818e-10	718321	0.47	-0.001914	0.000336393	1.27205e-08	555799	0.47559	-0.005666	0.002165	0.008884	0.004442
CYP26A1	rs2068888	10:93079885	A/G	0.49	-0.0024	0.00029277	2.45314e-16	756122	0.45	-0.002622	0.000341175	1.52743e-14	558234	0.45679	-0.0001283	0.00209	0.9511	0.47555
SORBS1	rs4918943	10:95519165	A/G	0.22	-0.0022	0.00039036	1.74224e-08	763133	0.18	-0.002349	0.000441595	1.04135e-07	565245	0.14959	-0.002948	0.002899	0.3092	0.1546
WBP1L	rs284859	10:102813260	T/G	0.21	0.0026	0.00039036	2.72864e-11	756769	0.19	0.002666	0.000430177	5.73843e-10	558881	0.19568	0.004146	0.002647	0.1173	0.05865
EEF1AKMT2	rs1055256	10:124758023	A/G	0.42	0.0025	0.00029277	1.35241e-17	759716	0.43	0.002521	0.000338833	1.00492e-13	561828	0.42747	0.00259	0.002161	0.2307	0.11535
INS-IGF2	rs11564722	11:2157100	T/C	0.31	0.0033	0.00039036	2.82131e-17	698103	0.24	0.00382	0.000423833	2.0054e-19	500716	0.20867	0.003447	0.002561	0.1783	0.08915
DCDC1	rs963837	11:30727543	T/C	0.57	-0.0057	0.00029277	2.00351e-84	718274	0.55	-0.005515	0.000346737	5.81185e-57	520386	0.51217	-0.006516	0.002146	0.002404	0.001202
DNAJC24	rs6484504	11:31403276	T/C	0.31	-0.0026	0.00029277	6.64465e-19	759716	0.28	-0.00323	0.000380503	2.08865e-17	561828	0.22895	-0.000937	0.002528	0.7109	0.35545
SLC39A13	rs61897431	11:47406116	T/C	0.65	0.0029	0.00039036	1.09389e-13	625357	0.63	0.002764	0.000416124	3.08922e-11	428577	0.5687	-0.000609	0.002198	0.7817	0.60915
OR4B1	rs7127946	11:48229123	T/C	0.69	0.0023	0.00029277	3.96609e-15	764707	0.72	0.002293	0.00037172	6.88903e-10	566819	0.67248	-0.0001007	0.002388	0.9664	0.5168
TRIM49B	rs2727040	11:49036051	T/C	0.24	-0.0026	0.00039036	2.72864e-11	583150	0.18	-0.002635	0.00055275	1.86919e-06	386370	0.21842	0.0004358	0.0028	0.8763	0.56185
LOC646813	rs1813937	11:50509630	T/C	0.72	0.0022	0.00039036	1.74224e-08	737381	0.78	0.001883	0.000420613	7.57701e-06	543764	0.74876	8.441e-05	0.002688	0.975	0.4875
TPCN2	rs3892895	11:69117287	A/G	0.4	-0.0023	0.00029277	3.96609e-15	756122	0.32	-0.001944	0.000365279	1.02659e-07	558234	0.34647	-0.003257	0.002214	0.1413	0.07065
GAB2	rs11237450	11:78312310	A/C	0.25	0.0032	0.00039036	2.45314e-16	625506	0.17	0.003007	0.000489609	8.16766e-10	471578	0.18129	0.009621	0.002834	0.0006895	0.00034475
SORL1	rs10790452	11:121714223	T/C	0.74	0.002	0.00029277	8.41482e-12	764183	0.74	0.002034	0.000386749	1.44666e-07	566295	0.70836	0.001773	0.002477	0.474	0.237
SLC6A13	rs11062167	12:255573	A/G	0.48	-0.0039	0.00029277	1.74667e-40	764971	0.53	-0.004179	0.0003361	1.71294e-35	567083	0.54823	-0.00686	0.002134	0.001308	0.000654
TSPAN9	rs632887	12:3283185	A/G	0.62	0.0032	0.00029277	8.27747e-28	759716	0.59	0.00331	0.000346347	1.21347e-21	561828	0.55926	0.005643	0.002053	0.006006	0.003003
BCL2L14	rs117113238	12:12056269	A/G	0.094	0.0039	0.00058554	2.72864e-11	556813	0.095	0.003939	0.000595201	3.6427e-11	524202	0.08347	0.00546	0.003873	0.1587	0.07935
RERG	rs10846157	12:15172097	A/C	0.76	-0.0034	0.00039036	3.04121e-18	765331	0.81	-0.003612	0.000426176	2.34313e-17	567443	0.81991	0.00128	0.002689	0.6341	0.68295
R3HDM2	rs12313306	12:57358071	T/C	0.23	0.0029	0.00039036	1.09389e-13	765269	0.25	0.003096	0.000391043	2.42754e-15	567381	0.17909	0.005423	0.002709	0.04531	0.022655
PHLDA1	rs1275609	12:75877403	A/G	0.39	0.0024	0.00029277	2.45314e-16	722090	0.32	0.001687	0.000369866	5.0884e-06	524202	0.2823	0.005116	0.002288	0.02537	0.012685
DACH1	rs500830	13:71774636	T/C	0.46	0.0029	0.00029277	3.94445e-23	762916	0.4	0.002621	0.000341467	1.64524e-14	565028	0.39658	0.002887	0.002177	0.1848	0.0924
RIN3	rs17184313	14:92635906	T/C	0.17	-0.0029	0.00048795	2.79457e-09	593383	0.18	-0.002809	0.000447645	3.49507e-10	556096	0.14764	0.001567	0.002861	0.5839	0.70805
WDR72	rs690428	15:53658381	A/C	0.67	-0.0039	0.00029277	1.74667e-40	723041	0.72	-0.00326	0.000378454	7.05599e-18	525153	0.76207	-0.002097	0.002434	0.3891	0.19455
APH1B	rs11071738	15:63287956	T/C	0.57	-0.0025	0.00029277	1.35241e-17	765012	0.53	-0.00249	0.000336881	1.45356e-13	567124	0.53189	-0.001662	0.002103	0.4292	0.2146
SMAD3	rs11071939	15:67171053	T/C	0.93	-0.0039	0.00058554	2.72864e-11	761578	0.92	-0.003832	0.000637848	1.88176e-09	564191	0.91277	-0.007564	0.003682	0.04	0.02
STRA6	rs351237	15:74184898	A/G	0.62	-0.0018	0.00029277	7.83818e-10	720341	0.62	-0.001828	0.000357667	3.20638e-07	522954	0.64569	-1.342e-05	0.002256	0.9953	0.49765
CYP1A1	rs2472297	15:74735539	T/C	0.26	0.0039	0.00039036	1.67265e-23	529999	0.26	0.003857	0.000413196	1.0142e-20	495577	0.18962	0.003796	0.002659	0.1534	0.0767
SIN3A	rs4886696	15:75372229	A/T	0.33	-0.0032	0.00039036	2.45314e-16	707629	0.26	-0.003266	0.000408121	1.21898e-15	510315	0.27335	-0.001482	0.002419	0.5402	0.2701
NRG4	rs4886755	15:76005791	A/G	0.5	0.0041	0.00029277	1.46995e-44	762867	0.5	0.004144	0.000336198	6.55549e-35	564979	0.47706	0.002628	0.002102	0.2113	0.10565
SCAPER	rs166906	15:76509834	T/C	0.09	0.0033	0.00048795	1.35175e-11	765337	0.088	0.003867	0.00059686	9.23931e-11	567449	0.06472	-0.002505	0.004262	0.5567	0.72165
IGF1R	rs59646751	15:98733292	T/G	0.3	-0.0023	0.00029277	3.96609e-15	759302	0.31	-0.002031	0.000364303	2.47499e-08	561414	0.32053	-0.009088	0.00223	4.634e-05	2.317e-05
RPL3L	rs438339	16:1953424	T/C	0.88	0.0035	0.00058554	2.26744e-09	446802	0.88	0.003549	0.000636872	2.51045e-08	424563	0.87921	0.005064	0.003488	0.1466	0.0733
UMOD-PDILT	rs77924615	16:20381010	A/G	0.2	0.0098	0.00039036	4.38258e-139	722090	0.2	0.009576	0.000441009	1.51859e-104	524202	0.17441	0.0103	0.002814	0.0002533	0.00012665
LINC01571	rs9932625	16:51701835	A/G	0.26	-0.003	0.00029277	1.22136e-24	765013	0.23	-0.002956	0.000400607	1.59719e-13	567125	0.23433	-0.0004205	0.002453	0.8639	0.43195
CHD9	rs7203398	16:53155760	A/C	0.74	0.0025	0.00029277	1.35241e-17	759716	0.73	0.002729	0.000381284	8.22266e-13	561828	0.73105	0.002926	0.002345	0.2121	0.10605
WWP2	rs62050038	16:69768962	A/T	0.83	0.0028	0.00039036	7.3444e-13	765156	0.82	0.002515	0.000441497	1.22274e-08	567268	0.84057	-0.00121	0.00284	0.67	0.665
LINC01229	rs28581385	16:79908782	A/T	0.84	-0.0028	0.00039036	7.3444e-13	759324	0.85	-0.00328	0.000474873	4.94626e-12	561436	0.85996	-0.005414	0.003	0.07118	0.03559
MAP2K4	rs28735420	17:12236647	T/G	0.92	0.0039	0.00058554	2.72864e-11	716055	0.94	0.003958	0.000742758	9.88685e-08	526238	0.94155	-0.0001995	0.004423	0.964	0.518
MYO19	rs2411192	17:36527167	A/T	0.6	-0.0024	0.00029277	2.45314e-16	765048	0.59	-0.002403	0.000340687	1.74597e-12	567160	0.63964	-0.00167	0.002257	0.4593	0.22965
BCAS3	rs9903801	17:60837900	C/G	0.16	0.0047	0.00039036	2.18512e-33	747348	0.15	0.004894	0.000475556	7.72806e-25	549460	0.1451	0.006579	0.002999	0.0283	0.01415
PITPNC1	rs8866	17:67377863	C/G	0.62	-0.0018	0.00029277	7.83818e-10	722246	0.61	-0.0018	0.000356399	4.40601e-07	525153	0.69665	-0.004354	0.002265	0.05463	0.027315
PRKAR1A	rs883541	17:68452981	A/G	0.72	-0.0022	0.00029277	5.71592e-14	754891	0.77	-0.002322	0.000400997	7.01513e-09	557003	0.74707	-0.003031	0.002407	0.208	0.104
AQP4	rs16942751	18:26813249	A/C	0.18	-0.0029	0.00048795	2.79457e-09	683523	0.1	-0.001965	0.000652194	0.00258758	486136	0.10559	0.00202	0.003341	0.5456	0.7272
NFATC1	rs8096658	18:79396537	C/G	0.55	0.005	0.00039036	1.46591e-37	623370	0.51	0.004558	0.000394556	7.19428e-31	443172	-	-	-	-	-
ZNF260	rs7251730	19:36506245	T/C	0.35	0.0024	0.00029277	2.45314e-16	746491	0.36	0.002444	0.000348982	2.50129e-12	567315	0.31879	0.003685	0.002283	0.1065	0.05325
ZNF585A	rs78241494	19:37158846	T/C	0.7	-0.003	0.00039036	1.52743e-14	759577	0.68	-0.003063	0.000360107	1.80344e-17	567314	0.73291	-0.005802	0.002438	0.01737	0.008685
ZNF781	rs113445505	19:37667068	T/C	0.36	0.0037	0.00029277	1.30483e-36	765313	0.37	0.003775	0.000346347	1.15923e-27	567425	0.31473	0.005487	0.002309	0.0175	0.00875
FKBP1A-SDCBP2	rs62187537	20:1352416	T/C	0.068	0.0039	0.00068313	1.13632e-08	602986	0.068	0.003765	0.000673957	2.31807e-08	567085	0.06	0.007225	0.00431	0.09369	0.046845
PLCB1	rs1509117	20:8322473	A/T	0.3	0.0024	0.00039036	7.83818e-10	560128	0.3	0.002513	0.00039036	1.2134e-10	525153	0.27165	0.0007451	0.00237	0.7532	0.3766
CYP24A1	rs17216707	20:54115823	T/C	0.81	-0.0051	0.00039036	5.22792e-39	709994	0.8	-0.005238	0.000440326	1.24561e-32	524202	0.80483	-0.003342	0.002651	0.2075	0.10375
PCK1	rs2235826	20:57568113	A/T	0.79	-0.003	0.00039036	1.52743e-14	721934	0.81	-0.003281	0.000441107	1.02138e-13	524046	0.81116	-0.003243	0.002635	0.2185	0.10925
GNAS	rs1407040	20:58897119	T/C	0.68	0.0018	0.00029277	7.83818e-10	760841	0.66	0.001539	0.000354544	1.41977e-05	562953	0.63397	0.001309	0.002227	0.5566	0.2783
RGS19	rs4408777	20:64074752	A/G	0.51	-0.0021	0.00029277	7.3444e-13	750181	0.56	-0.002069	0.000346542	2.36652e-09	552293	-	-	-	-	-
NRIP1	rs2823139	21:15204463	A/G	0.33	-0.0026	0.00029277	6.64465e-19	756159	0.34	-0.002714	0.000356008	2.47048e-14	558271	0.34717	-0.006838	0.00216	0.00155	0.000775
LOC101928126	rs2834317	21:33984405	A/G	0.14	-0.0035	0.00048795	7.3444e-13	723041	0.15	-0.003091	0.000478191	1.02009e-10	525153	0.18468	-0.004979	0.002721	0.06734	0.03367
CLDN14	rs2244237	21:36445843	T/G	0.22	0.0027	0.00039036	4.62312e-12	618241	0.22	0.00268	0.000402852	2.8801e-11	567404	0.20227	0.001777	0.002606	0.4953	0.24765
MAFF	rs4820324	22:38203850	C/G	0.59	-0.0023	0.00029277	3.96609e-15	759599	0.58	-0.002343	0.000342248	7.59914e-12	561711	0.52911	0.001909	0.002121	0.3681	0.81595
A4GALT	rs738527	22:42716955	T/C	0.29	0.0032	0.00029277	8.27747e-28	750206	0.31	0.003118	0.000368695	2.74689e-17	556096	0.32164	0.001162	0.002201	0.5974	0.2987

## Sheet: ST3
S3 Table. The 163 SNPs over 11 loci associated with eGFRcrea in the CHRIS study. SNPs were identified through significant association of the CKDGen lead variant in CHRIS or a variant in strong LD with the CKDGen lead variant (see Methods). In the CHRIS study, the number of associated SNPs at each locus was as follows: 4 at CASZ1; 4 at DDX1; 25 at SHROOM3; 3 at DAB2; 1 at SLC34A1; 3 at TMEM60; 3 a…
Abbreviations and symbols: Chr, chromosome; EA, Effect Allele; OA, Other Allele; EAF, Effect Allele Frequency; b, association coefficient; SE, standard error. (Table 1 of the paper -> For SNPs marked by '*', a good proxy r2>0.8) in table 1 has been used.)
Identified variant characteristics					CKDGen Trans-Ethnic					CKDGen EUR					CHRIS
Locus (closest gene)	RSID	Chr:Position	EA/OA	Annotation	EAF	b	SE	Pvalue	N	EAF	b	SE	Pvalue	N	EAF	b	SE	2-sided P-value	1-sided P-value	N
CASZ1	rs41274482	1:10599281	G/C	synonymous	0.02	-0.0063	0.00175662	0.000335232	473525	0.02	-0.006474	0.00173017	0.000182691	467456	0.01533	-0.0305	0.008961	0.0006683	0.00033415	10123
CASZ1	rs1641044855	1:10603539	C/CAGTTCAGG	intron	-	-	-	-	-	-	-	-	-	-	0.01533	-0.03116	0.008951	0.0005003	0.00025015	10123
CASZ1	rs116052684	1:10651853	C/T	noncoding transcript exon	0.02	-0.0055	0.00136626	5.68e-05	563707	0.02	-0.005459	0.00135387	5.53e-05	550309	0.01539	-0.02956	0.008394	0.0004308	0.0002154	10123
CASZ1	rs74748843	1:10670853	T/C	intron	0.071	-0.0048	0.00078072	7.84e-10	735200	0.021	-0.00598	0.0012268	1.09e-06	540709	0.01611	-0.02776	0.008055	0.0005697	0.00028485	10123
DDX1	rs807624	2:15642347	G/T	noncoding transcript exon	0.58	-0.0032	0.00029277	8.28e-28	756122	0.66	-0.003376	0.000354544	1.7e-21	558234	0.70109	-0.008862	0.002207	5.99e-05	2.995e-05	10123
DDX1	rs56019566	2:15648568	C/T	downstream gene	0.61	-0.0029	0.00029277	3.94e-23	764982	0.67	-0.003338	0.00035513	5.49e-21	567094	0.70823	-0.009403	0.002243	2.79e-05	1.395e-05	10123
DDX1	rs807603	2:15652394	T/C	intergenic	0.58	-0.0032	0.00029277	8.28e-28	723041	0.65	-0.003394	0.000359326	3.54e-21	525153	0.69894	-0.009743	0.002233	1.29e-05	6.45e-06	10123
DDX1	rs807601	2:15652890	G/T	intergenic	0.58	-0.0032	0.00029277	8.28e-28	723041	0.65	-0.003399	0.000360107	3.77e-21	525153	0.69993	-0.009684	0.002234	1.47e-05	7.35e-06	10123
SHROOM3	rs11724003	4:76444011	A/T	intron	0.4	-0.007	0.00029277	2.44e-126	723041	0.43	-0.007059	0.000344395	2.3e-93	525153	0.42265	-0.007439	0.002157	0.0005658	0.0002829	10123
SHROOM3	rs60529470	4:76444730	A/G	intron	0.4	-0.0071	0.00029277	6.44e-130	723041	0.43	-0.007127	0.000345078	9.12e-95	525153	0.42472	-0.007674	0.002149	0.0003574	0.0001787	10123
SHROOM3	rs55940751	4:76444738	T/C	intron	0.4	-0.0071	0.00029277	6.44e-130	723041	0.43	-0.007145	0.000345078	3.09e-95	525153	0.42469	-0.00768	0.002149	0.0003536	0.0001768	10123
SHROOM3	rs17253722	4:76446134	A/G	intron	0.39	-0.0069	0.00029277	8.21e-123	765185	0.43	-0.007287	0.000337173	1.38e-103	567297	0.42365	-0.007771	0.002145	0.0002934	0.0001467	10123
SHROOM3	rs1398016	4:76446535	A/G	intron	0.4	-0.0072	0.00029277	1.51e-133	758609	0.43	-0.007288	0.000339418	2.84e-102	560721	0.43027	-0.007637	0.002113	0.0003025	0.00015125	10123
SHROOM3	rs17319721	4:76447694	A/G	intron	0.4	-0.0073	0.00029277	3.17e-137	759716	0.43	-0.007283	0.000339418	3.9e-102	561828	0.42351	-0.007928	0.002147	0.0002228	0.0001114	10123
SHROOM3	rs28418670	4:76450281	C/G	intron	0.4	-0.0071	0.00029277	6.44e-130	723041	0.43	-0.007128	0.0003442	2.88e-95	525153	0.4246	-0.007734	0.002149	0.0003221	0.00016105	10123
SHROOM3	rs1398018	4:76451770	C/T	intron	0.4	-0.0072	0.00029277	1.51e-133	723041	0.43	-0.007255	0.00034459	2.1e-98	525153	0.42337	-0.007846	0.002147	0.0002587	0.00012935	10123
SHROOM3	rs28394165	4:76472865	C/T	intron	0.4	-0.0072	0.00029277	1.51e-133	723041	0.44	-0.007369	0.000342834	1.76e-102	525153	0.4281	-0.008408	0.002136	8.35e-05	4.175e-05	10123
SHROOM3	rs10025351	4:76472942	T/C	intron	0.4	-0.0072	0.00029277	1.51e-133	723041	0.44	-0.007364	0.000342834	2.41e-102	525153	0.42821	-0.008398	0.002136	8.51e-05	4.255e-05	10123
SHROOM3	rs28817415	4:76480299	T/C	intron	0.4	-0.0073	0.00029277	3.17e-137	765289	0.44	-0.007437	0.000335514	7.32e-109	567401	0.42816	-0.008403	0.002136	8.42e-05	4.21e-05	10123
SHROOM3	rs4859682	4:76489165	A/C	intron	0.4	-0.0073	0.00029277	3.17e-137	756122	0.44	-0.007415	0.000338345	1.85e-106	558234	0.43144	-0.008395	0.002103	6.59e-05	3.295e-05	10123
SHROOM3	rs13146355	4:76490987	A/G	intron	0.4	-0.0073	0.00029277	3.17e-137	759716	0.44	-0.007419	0.000337954	8.16e-107	561828	0.42504	-0.008402	0.002135	8.38e-05	4.19e-05	10123
SHROOM3	rs10008637	4:76492991	C/T	intron	0.41	-0.007	0.00029277	2.44e-126	723041	0.45	-0.007435	0.000343224	4.66e-104	525153	0.43037	-0.008764	0.002132	3.99e-05	1.995e-05	10123
SHROOM3	rs5020545	4:76493835	T/C	intron	0.4	-0.0073	0.00029277	3.17e-137	723041	0.43	-0.007252	0.000347128	6.4e-97	525153	0.41473	-0.007994	0.002152	0.000205	0.0001025	10123
DAB2	rs2542713	5:39385539	A/C	intron	0.43	-0.0045	0.00029277	2.58e-53	722090	0.43	-0.005278	0.000348201	6.72e-52	524202	0.44741	-0.007539	0.002115	0.0003671	0.00018355	10123
DAB2	rs10062079	5:39393631	A/G	intron	0.39	-0.0048	0.00029277	2.07e-60	722090	0.43	-0.005488	0.000348299	6.19e-56	524202	0.45281	-0.007207	0.002113	0.0006486	0.0003243	10123
DAB2	rs11959928	5:39397030	A/T	intron	0.39	-0.0047	0.00029277	5.4e-58	718360	0.43	-0.005458	0.000349567	5.88e-55	520472	0.45203	-0.007267	0.00211	0.0005743	0.00028715	10123
SLC34A1	rs3812036	5:177386403	T/C	intron	0.26	-0.0065	0.00039036	2.96e-62	716704	0.26	-0.006869	0.000396118	2.31e-67	525153	0.24017	-0.008355	0.002451	0.0006546	0.0003273	10123
TMEM60	rs57514204	7:77714744	T/C	intron	0.38	-0.0034	0.00029277	3.53e-31	764948	0.41	-0.003317	0.000339418	1.48e-22	567060	0.43883	-0.007228	0.002123	0.0006672	0.0003336	10123
TMEM60	rs7795371	7:77733187	G/A	intron	0.38	-0.0033	0.00029277	1.81e-29	765115	0.41	-0.003276	0.000339516	4.96e-22	567227	0.44403	-0.007573	0.002121	0.0003572	0.0001786	10123
TMEM60	rs10488040	7:77736048	C/T	intron	0.38	-0.0033	0.00029277	1.81e-29	762906	0.41	-0.003242	0.000339516	1.31e-21	565018	0.44744	-0.00729	0.002125	0.0006042	0.0003021	10123
STC1	rs819196	8:23885208	T/A	intergenic	0.41	-0.0041	0.00029277	1.47e-44	765320	0.45	-0.004056	0.000335905	1.43e-33	567432	0.43682	-0.007177	0.002102	0.0006414	0.0003207	10123
STC1	rs819185	8:23894869	C/T	intergenic	0.38	-0.0038	0.00029277	1.6e-38	723041	0.42	-0.003832	0.000347908	3.26e-28	525153	0.40568	-0.008103	0.002145	0.0001599	7.995e-05	10123
STC1	rs1629026	8:23928559	A/C	intergenic	0.41	-0.0039	0.00029277	1.75e-40	723041	0.44	-0.00409	0.000347128	4.81e-32	525153	0.42937	-0.00723	0.002118	0.0006441	0.00032205	10123
PIP5K1B	rs2017	9:68782831	T/C	UTR3'	0.4	-0.004	0.00029277	1.7e-42	745763	0.39	-0.004643	0.000356594	9.37e-39	547875	0.43731	-0.01009	0.002107	1.71e-06	8.55e-07	10123
PIP5K1B	rs11143801	9:68811412	C/T	intron	0.35	-0.004	0.00029277	1.7e-42	751156	0.37	-0.004477	0.000353081	7.65e-37	553268	0.41064	-0.01035	0.002116	1.01e-06	5.05e-07	10123
PIP5K1B	rs7042786	9:68816258	A/T	intron	0.4	-0.0043	0.00029277	7.78e-49	751162	0.39	-0.004676	0.000350251	1.18e-40	553274	0.43987	-0.01086	0.002111	2.71e-07	1.355e-07	10123
PIP5K1B	rs2039424	9:68817258	G/A	intron	0.36	-0.0044	0.00029277	4.75e-51	751315	0.38	-0.004828	0.000352593	1.12e-42	553427	0.42101	-0.01042	0.002121	9.01e-07	4.505e-07	10123
PIP5K1B	rs2039425	9:68817561	A/G	intron	0.32	-0.0042	0.00029277	1.13e-46	751349	0.35	-0.004514	0.00035757	1.55e-36	553461	0.39296	-0.01051	0.002144	9.7e-07	4.85e-07	10123
PIP5K1B	rs1556751	9:68818296	G/A	intron	0.36	-0.0043	0.00029277	7.78e-49	742169	0.38	-0.004727	0.000355813	2.83e-40	544281	0.41662	-0.01106	0.002125	1.98e-07	9.9e-08	10123
PIP5K1B	rs10746942	9:68819549	G/A	intron	0.36	-0.0044	0.00029277	4.75e-51	751314	0.38	-0.004794	0.000352593	4.2e-42	553426	0.41661	-0.01103	0.002125	2.13e-07	1.065e-07	10123
PIP5K1B	rs4744712	9:68819791	A/C	intron	0.39	-0.0043	0.00029277	7.78e-49	750318	0.4	-0.004748	0.00034947	4.83e-42	552430	0.44132	-0.0113	0.002111	8.83e-08	4.415e-08	10123
PIP5K1B	rs2151421	9:68820777	G/A	intron	0.33	-0.0042	0.00029277	1.13e-46	751304	0.36	-0.00455	0.000356301	2.41e-37	553416	0.39448	-0.01093	0.002143	3.5e-07	1.75e-07	10123
PIP5K1B	rs2151422	9:68822191	C/A	intron	0.33	-0.0042	0.00029277	1.13e-46	751294	0.36	-0.004498	0.000357277	2.41e-36	553406	0.39343	-0.01101	0.002144	2.85e-07	1.425e-07	10123
PIP5K1B	rs7861710	9:68838385	C/G	intron	0.32	-0.0042	0.00029277	1.13e-46	750262	0.35	-0.004563	0.000358936	5.04e-37	552374	0.38882	-0.009839	0.002146	4.59e-06	2.295e-06	10123
PIP5K1B	rs4237268	9:68843260	G/A	noncoding transcript exon	0.33	-0.0043	0.00029277	7.78e-49	750212	0.36	-0.00463	0.000357375	2.18e-38	552324	0.39169	-0.009609	0.002139	7.16e-06	3.58e-06	10123
GAB2	rs4492844	11:78315470	A/G	intron	0.75	-0.0027	0.00039036	4.62e-12	723041	0.84	-0.002682	0.00046648	8.95e-09	525153	0.82643	-0.009831	0.002888	0.0006673	0.00033365	10123
GAB2	rs7116611	11:78319000	T/C	noncoding transcript exon	0.75	-0.0027	0.00039036	4.62e-12	723041	0.84	-0.002653	0.000467359	1.37e-08	525153	0.8281	-0.01006	0.002901	0.0005271	0.00026355	10123
GAB2	rs200047230	11:78319103	GA/G	noncoding transcript exon	-	-	-	-	-	-	-	-	-	-	0.8281	-0.009941	0.002896	0.0005994	0.0002997	10123
GAB2	rs4944198	11:78321559	T/A	intron	0.74	-0.0027	0.00039036	4.62e-12	723041	0.83	-0.002688	0.000460625	5.36e-09	525153	0.82127	-0.01067	0.002848	0.0001808	9.04e-05	10123
GAB2	rs12574042	11:78322126	G/A	intron	0.75	-0.0028	0.00039036	7.34e-13	765021	0.84	-0.002723	0.000455745	2.3e-09	567133	0.82462	-0.0102	0.002877	0.0003952	0.0001976	10123
GAB2	rs12574044	11:78322206	G/A	intron	0.75	-0.0028	0.00039036	7.34e-13	765040	0.84	-0.002725	0.000455745	2.24e-09	567152	0.82399	-0.01057	0.002871	0.0002342	0.0001171	10123
GAB2	rs2090095	11:78322974	G/A	intron	0.74	-0.0027	0.00039036	4.62e-12	765276	0.83	-0.002675	0.000451354	3.09e-09	567388	0.82343	-0.01066	0.002864	0.0001996	9.98e-05	10123
GAB2	rs34351881	11:78323023	G/GT	intron	-	-	-	-	-	-	-	-	-	-	0.82441	-0.01066	0.002874	0.0002102	0.0001051	10123
GAB2	rs55825352	11:78323378	C/T	intron	0.74	-0.0026	0.00039036	2.73e-11	579316	0.83	-0.002431	0.000482973	4.82e-07	381428	0.82175	-0.01054	0.002856	0.0002269	0.00011345	10123
GAB2	rs55808581	11:78323408	G/C	intron	0.75	-0.0028	0.00039036	7.34e-13	765278	0.83	-0.002727	0.000454574	1.99e-09	567390	0.82175	-0.01054	0.002856	0.0002263	0.00011315	10123
GAB2	rs7113042	11:78324786	A/G	noncoding transcript exon	0.74	-0.0027	0.00039036	4.62e-12	764339	0.83	-0.002705	0.000450085	1.86e-09	566451	0.82268	-0.01096	0.002861	0.0001282	6.41e-05	10123
GAB2	rs72931639	11:78325657	C/T	intron	0.75	-0.0028	0.00039036	7.34e-13	765286	0.84	-0.002702	0.000456038	3.12e-09	567398	0.82322	-0.01085	0.002867	0.0001542	7.71e-05	10123
GAB2	rs58565853	11:78325661	C/T	intron	0.75	-0.0027	0.00039036	4.62e-12	765290	0.84	-0.002668	0.000455062	4.55e-09	567402	0.82293	-0.01082	0.002863	0.0001585	7.925e-05	10123
GAB2	rs66583694	11:78326727	C/T	intron	0.74	-0.0027	0.00039036	4.62e-12	765287	0.83	-0.00268	0.000450085	2.61e-09	567399	0.82264	-0.01081	0.002862	0.0001582	7.91e-05	10123
GAB2	rs72931642	11:78326816	A/T	intron	0.75	-0.0028	0.00039036	7.34e-13	765288	0.83	-0.002715	0.000453989	2.23e-09	567400	0.8226	-0.01081	0.002864	0.0001614	8.07e-05	10123
GAB2	rs4945267	11:78326887	G/A	intron	0.75	-0.0028	0.00039036	7.34e-13	765287	0.84	-0.002726	0.000454769	2.04e-09	567399	0.82252	-0.01082	0.002864	0.0001587	7.935e-05	10123
GAB2	rs4945268	11:78326890	T/C	intron	0.75	-0.0028	0.00039036	7.34e-13	765287	0.84	-0.002727	0.000454672	2e-09	567399	0.82256	-0.01087	0.002865	0.0001492	7.46e-05	10123
GAB2	rs7117238	11:78329213	G/A	intron	0.74	-0.0027	0.00039036	4.62e-12	759716	0.83	-0.002658	0.000452135	4.13e-09	561828	0.81948	-0.01083	0.002819	0.0001225	6.125e-05	10123
GAB2	rs11237456	11:78329734	C/G	intron	0.74	-0.0027	0.00039036	4.62e-12	765290	0.83	-0.00267	0.000449695	2.9e-09	567402	0.82279	-0.01085	0.002862	0.0001504	7.52e-05	10123
GAB2	rs202186505	11:78331260	T/C	intron	-	-	-	-	-	-	-	-	-	-	0.82396	-0.0109	0.002875	0.0001499	7.495e-05	10123
GAB2	rs10899472	11:78331487	T/C	intron	0.75	-0.0027	0.00039036	4.62e-12	765279	0.83	-0.002693	0.000451744	2.5e-09	567391	0.82287	-0.01085	0.002863	0.0001523	7.615e-05	10123
GAB2	rs10899473	11:78331937	A/C	intron	0.75	-0.0026	0.00039036	2.73e-11	765294	0.83	-0.002682	0.000451061	2.75e-09	567406	0.82287	-0.01085	0.002863	0.0001524	7.62e-05	10123
GAB2	rs11601196	11:78332385	A/C	intron	0.75	-0.0027	0.00039036	4.62e-12	765209	0.83	-0.002684	0.000453696	3.3e-09	567321	0.82328	-0.01082	0.002867	0.0001622	8.11e-05	10123
GAB2	rs10899474	11:78332590	T/C	intron	0.75	-0.0027	0.00039036	4.62e-12	765206	0.83	-0.002696	0.000453501	2.77e-09	567318	0.82316	-0.01087	0.002867	0.00015	7.5e-05	10123
GAB2	rs7115850	11:78334025	G/C	intron	0.74	-0.0027	0.00039036	4.62e-12	764113	0.83	-0.002623	0.000451159	6.1e-09	566225	0.82485	-0.01085	0.002874	0.0001607	8.035e-05	10123
GAB2	rs12281104	11:78335894	T/C	intron	0.74	-0.0026	0.00039036	2.73e-11	765212	0.83	-0.002609	0.000450573	7.02e-09	567324	0.82297	-0.01031	0.002862	0.000317	0.0001585	10123
GAB2	rs114142124	11:78336491	T/C	intron	-	-	-	-	-	-	-	-	-	-	0.82375	-0.01032	0.002873	0.0003281	0.00016405	10123
GAB2	rs11237458	11:78339803	A/T	intron	0.74	-0.0026	0.00039036	2.73e-11	765081	0.83	-0.002593	0.000450085	8.36e-09	567193	0.82428	-0.01095	0.002872	0.0001382	6.91e-05	10123
GAB2	rs10899475	11:78340564	T/C	intron	0.74	-0.0026	0.00039036	2.73e-11	765227	0.83	-0.002615	0.00044989	6.15e-09	567339	0.82081	-0.0106	0.00285	0.0002018	0.0001009	10123
GAB2	rs10899476	11:78340748	A/G	intron	0.75	-0.0027	0.00039036	4.62e-12	765314	0.83	-0.00262	0.000453403	7.54e-09	567426	0.82116	-0.01067	0.002854	0.0001852	9.26e-05	10123
GAB2	rs10899477	11:78341058	A/T	intron	0.75	-0.0027	0.00039036	4.62e-12	765318	0.83	-0.002611	0.000453598	8.6e-09	567430	0.82131	-0.01053	0.002856	0.0002269	0.00011345	10123
GAB2	rs10899478	11:78341192	C/T	intron	0.74	-0.0026	0.00039036	2.73e-11	765320	0.83	-0.002613	0.000449792	6.27e-09	567432	0.82093	-0.01051	0.002851	0.0002271	0.00011355	10123
GAB2	rs10899479	11:78341493	A/G	intron	0.75	-0.0027	0.00039036	4.62e-12	765318	0.83	-0.002627	0.000453403	6.87e-09	567430	0.82116	-0.01041	0.002853	0.0002655	0.00013275	10123
GAB2	rs2292572	11:78341818	G/T	UTR5'	0.74	-0.0026	0.00039036	2.73e-11	757044	0.83	-0.002534	0.000454867	2.53e-08	559156	0.82284	-0.01047	0.002861	0.0002558	0.0001279	10123
GAB2	rs2292573	11:78342093	A/G	intron	0.74	-0.0027	0.00039036	4.62e-12	764370	0.83	-0.002631	0.000451159	5.49e-09	566482	0.82077	-0.01039	0.002848	0.0002671	0.00013355	10123
GAB2	rs10899480	11:78342486	A/G	intron	0.75	-0.0026	0.00039036	2.73e-11	765322	0.83	-0.00258	0.000450573	1.03e-08	567434	0.8207	-0.01047	0.002848	0.0002371	0.00011855	10123
GAB2	rs12277648	11:78343290	C/T	intron	0.74	-0.0026	0.00039036	2.73e-11	759716	0.83	-0.002572	0.000453598	1.43e-08	561828	0.82026	-0.01063	0.002829	0.0001723	8.615e-05	10123
GAB2	rs11237459	11:78345227	A/C	intron	0.73	-0.0029	0.00039036	1.09e-13	583638	0.84	-0.002968	0.000572853	2.21e-07	386858	0.82063	-0.01051	0.002847	0.0002231	0.00011155	10123
GAB2	rs11237460	11:78345228	G/A	intron	0.73	-0.0029	0.00039036	1.09e-13	583638	0.84	-0.002967	0.000574415	2.4e-07	386858	0.82063	-0.01051	0.002847	0.000223	0.0001115	10123
GAB2	rs10501426	11:78346076	C/T	intron	0.75	-0.0027	0.00039036	4.62e-12	763128	0.83	-0.002618	0.000451744	6.82e-09	565240	0.82063	-0.01054	0.002847	0.0002151	0.00010755	10123
GAB2	rs10899481	11:78347675	T/A	intron	0.74	-0.0027	0.00039036	4.62e-12	765324	0.83	-0.002646	0.000451647	4.67e-09	567436	0.82279	-0.01052	0.00286	0.0002348	0.0001174	10123
GAB2	rs11237462	11:78347766	C/A	intron	0.75	-0.0027	0.00039036	4.62e-12	765319	0.83	-0.002648	0.000456038	6.38e-09	567431	0.82461	-0.01076	0.002875	0.0001839	9.195e-05	10123
GAB2	rs10899482	11:78349035	A/C	intron	0.74	-0.0026	0.00039036	2.73e-11	765317	0.83	-0.00261	0.00045233	7.92e-09	567429	0.82274	-0.01054	0.002861	0.0002317	0.00011585	10123
GAB2	rs11237463	11:78349418	A/G	intron	0.75	-0.0027	0.00039036	4.62e-12	765312	0.83	-0.002628	0.000455745	8.1e-09	567424	0.82327	-0.01046	0.002866	0.0002647	0.00013235	10123
GAB2	rs10793303	11:78349704	G/A	intron	0.75	-0.0027	0.00039036	4.62e-12	765319	0.83	-0.002617	0.000455648	9.28e-09	567431	0.82328	-0.01046	0.002866	0.0002633	0.00013165	10123
GAB2	rs10899483	11:78350011	G/C	intron	0.74	-0.0026	0.00039036	2.73e-11	765321	0.83	-0.002606	0.000453208	8.92e-09	567433	0.82282	-0.01045	0.002861	0.0002628	0.0001314	10123
GAB2	rs11237464	11:78352161	C/T	intron	0.75	-0.0027	0.00039036	4.62e-12	765318	0.83	-0.00264	0.000455648	6.88e-09	567430	0.82249	-0.0106	0.002864	0.0002167	0.00010835	10123
GAB2	rs10793304	11:78353861	A/G	intron	0.74	-0.0027	0.00039036	4.62e-12	765317	0.83	-0.002635	0.000452232	5.65e-09	567429	0.82061	-0.01029	0.002849	0.0003045	0.00015225	10123
GAB2	rs4245459	11:78354913	T/G	intron	0.75	-0.0027	0.00039036	4.62e-12	765286	0.83	-0.002671	0.000454867	4.3e-09	567398	0.82094	-0.01043	0.002852	0.0002565	0.00012825	10123
GAB2	rs10793305	11:78355971	A/C	intron	0.75	-0.0027	0.00039036	4.62e-12	765308	0.83	-0.00259	0.00045555	1.3e-08	567420	0.82093	-0.01043	0.002852	0.0002557	0.00012785	10123
GAB2	rs4945270	11:78357170	A/G	intron	0.75	-0.0027	0.00039036	4.62e-12	765279	0.83	-0.002633	0.000454867	7.1e-09	567391	0.82098	-0.01037	0.002853	0.0002801	0.00014005	10123
GAB2	rs10899484	11:78357719	C/G	intron	0.72	-0.0028	0.00039036	7.34e-13	583638	0.84	-0.002875	0.000573244	5.29e-07	386858	0.82567	-0.00994	0.002881	0.0005627	0.00028135	10123
GAB2	rs1399196	11:78360830	A/G	intron	0.74	-0.0026	0.00039036	2.73e-11	765258	0.83	-0.002514	0.000452232	2.71e-08	567370	0.82279	-0.01038	0.002862	0.0002861	0.00014305	10123
GAB2	rs10899485	11:78361337	T/C	intron	0.74	-0.0027	0.00039036	4.62e-12	765244	0.83	-0.002634	0.000452427	5.82e-09	567356	0.8227	-0.0104	0.002861	0.0002806	0.0001403	10123
GAB2	rs10899486	11:78361352	A/G	intron	0.75	-0.0028	0.00039036	7.34e-13	765250	0.83	-0.002671	0.000456331	4.82e-09	567362	0.82321	-0.01034	0.002866	0.00031	0.000155	10123
GAB2	rs10751287	11:78361430	T/C	intron	0.74	-0.0027	0.00039036	4.62e-12	764301	0.83	-0.002645	0.000452622	5.1e-09	566413	0.8207	-0.01027	0.002849	0.0003127	0.00015635	10123
GAB2	rs10751288	11:78361612	A/T	intron	0.75	-0.0027	0.00039036	4.62e-12	765250	0.83	-0.002626	0.000456038	8.5e-09	567362	0.82318	-0.01033	0.002866	0.0003132	0.0001566	10123
GAB2	rs11237468	11:78361787	A/G	intron	0.74	-0.0026	0.00039036	2.73e-11	765249	0.83	-0.002604	0.000453208	9.15e-09	567361	0.82268	-0.01039	0.00286	0.0002815	0.00014075	10123
GAB2	rs11237469	11:78361829	A/T	intron	0.75	-0.0027	0.00039036	4.62e-12	765250	0.83	-0.002647	0.000456136	6.51e-09	567362	0.82317	-0.01033	0.002866	0.0003148	0.0001574	10123
GAB2	rs1376948391	11:78362081	TA/T	intron	-	-	-	-	-	-	-	-	-	-	0.82207	-0.01041	0.002878	0.0003002	0.0001501	10123
GAB2	rs72931690	11:78362146	G/A	intron	0.75	-0.0027	0.00039036	4.62e-12	765250	0.83	-0.002625	0.000456136	8.67e-09	567362	0.82314	-0.01033	0.002866	0.0003163	0.00015815	10123
GAB2	rs11601161	11:78362234	A/G	intron	0.75	-0.0027	0.00039036	4.62e-12	765241	0.83	-0.002618	0.000457014	1.01e-08	567353	0.82319	-0.01033	0.002866	0.0003137	0.00015685	10123
GAB2	rs11601590	11:78362242	T/G	intron	0.74	-0.0026	0.00039036	2.73e-11	765240	0.83	-0.002618	0.000453598	7.85e-09	567352	0.82271	-0.0104	0.002861	0.000279	0.0001395	10123
GAB2	rs11603112	11:78362445	G/A	intron	0.74	-0.0027	0.00039036	4.62e-12	723041	0.83	-0.002658	0.000462772	9.27e-09	525153	0.82268	-0.0104	0.00286	0.0002794	0.0001397	10123
GAB2	rs11601195	11:78362455	A/G	intron	0.74	-0.0028	0.00039036	7.34e-13	723041	0.83	-0.002673	0.000466187	9.82e-09	525153	0.82317	-0.01033	0.002866	0.000314	0.000157	10123
GAB2	rs7105835	11:78364679	T/C	intron	0.74	-0.0026	0.00039036	2.73e-11	723041	0.82	-0.002567	0.000456331	1.85e-08	525153	0.81336	-0.01066	0.002814	0.0001526	7.63e-05	10123
GAB2	rs7940841	11:78368038	A/G	intron	0.75	-0.0028	0.00048795	9.56e-09	570252	0.84	-0.002776	0.000599983	3.71e-06	373472	0.82147	-0.01016	0.002855	0.0003746	0.0001873	10123
GAB2	rs11237471	11:78371558	C/T	intron	0.74	-0.0027	0.00039036	4.62e-12	765248	0.83	-0.002596	0.000454086	1.08e-08	567360	0.82564	-0.0103	0.002885	0.000356	0.000178	10123
GAB2	rs10793308	11:78374959	C/T	intron	0.74	-0.0027	0.00039036	4.62e-12	765273	0.83	-0.002654	0.000454477	5.23e-09	567385	0.82532	-0.009947	0.002883	0.0005615	0.00028075	10123
GAB2	rs2373115	11:78380104	C/A	intron	0.74	-0.0026	0.00039036	2.73e-11	745223	0.83	-0.002452	0.000461015	1.05e-07	547335	0.82166	-0.009716	0.002857	0.0006739	0.00033695	10123
GAB2	rs369377897	11:78381674	T/TA	intron	-	-	-	-	-	-	-	-	-	-	0.82621	-0.01006	0.00292	0.0005738	0.0002869	10123
GAB2	rs4945273	11:78385931	T/C	intron	0.74	-0.0026	0.00039036	2.73e-11	748298	0.83	-0.002489	0.000461503	6.92e-08	550410	0.82313	-0.009978	0.002867	0.0005037	0.00025185	10123
GAB2	rs10793310	11:78387968	T/G	intron	0.74	-0.0026	0.00039036	2.73e-11	748064	0.83	-0.002472	0.000462674	9.15e-08	550176	0.82291	-0.009928	0.002865	0.0005307	0.00026535	10123
GAB2	rs1567890	11:78390654	T/C	intron	0.74	-0.0026	0.00039036	2.73e-11	747993	0.83	-0.002479	0.000461406	7.76e-08	550105	0.82075	-0.009939	0.002851	0.0004921	0.00024605	10123
GAB2	rs1567891	11:78390939	A/G	intron	0.74	-0.0026	0.00039036	2.73e-11	747989	0.83	-0.002489	0.000461698	7.01e-08	550101	0.82075	-0.009943	0.002851	0.0004892	0.0002446	10123
GAB2	rs7111986	11:78391220	G/T	intron	0.74	-0.0027	0.00039036	4.62e-12	497664	0.83	-0.002351	0.00050132	2.74e-06	343736	0.82076	-0.009938	0.002851	0.0004931	0.00024655	10123
GAB2	rs7128666	11:78391317	A/T	intron	0.74	-0.0026	0.00039036	2.73e-11	747987	0.83	-0.002492	0.000461991	6.89e-08	550099	0.82075	-0.009896	0.00285	0.0005191	0.00025955	10123
GAB2	rs7112234	11:78391424	G/A	intron	0.74	-0.0027	0.00039036	4.62e-12	751616	0.83	-0.002532	0.000458673	3.38e-08	553728	0.82046	-0.009953	0.002848	0.000477	0.0002385	10123
GAB2	rs12270434	11:78392254	G/A	noncoding transcript exon	0.72	-0.0028	0.00039036	7.34e-13	608570	0.84	-0.002693	0.000568559	2.17e-06	411790	0.82429	-0.01026	0.002875	0.0003581	0.00017905	10123
GAB2	rs12284390	11:78392856	C/A	intron	0.74	-0.0026	0.00039036	2.73e-11	747976	0.83	-0.002482	0.000462772	8.17e-08	550088	0.82425	-0.01019	0.002873	0.0003947	0.00019735	10123
GAB2	rs10899490	11:78394833	C/T	intron	0.74	-0.0027	0.00039036	4.62e-12	747958	0.83	-0.002488	0.00046121	6.87e-08	550070	0.82404	-0.01025	0.002871	0.0003587	0.00017935	10123
GAB2	rs10899491	11:78395259	T/C	intron	0.74	-0.0026	0.00039036	2.73e-11	747933	0.83	-0.002497	0.000462089	6.53e-08	550045	0.82209	-0.0102	0.00286	0.0003606	0.0001803	10123
GAB2	rs4945274	11:78398214	G/A	intron	0.74	-0.0026	0.00039036	2.73e-11	747947	0.83	-0.002492	0.000461308	6.59e-08	550059	0.82502	-0.0106	0.002879	0.0002345	0.00011725	10123
GAB2	rs10431155	11:78410932	T/C	intron	0.73	-0.0025	0.00039036	1.51e-10	748279	0.83	-0.002273	0.000456721	6.47e-07	550391	0.81879	-0.009753	0.002842	0.0006023	0.00030115	10123
GAB2	rs10899494	11:78411162	G/T	intron	0.71	-0.0028	0.00039036	7.34e-13	608875	0.83	-0.002577	0.00056368	4.84e-06	412095	0.81881	-0.009779	0.002843	0.0005864	0.0002932	10123
GAB2	rs10899495	11:78412247	C/T	intron	0.73	-0.0025	0.00039036	1.51e-10	748228	0.83	-0.002259	0.000456819	7.61e-07	550340	0.81872	-0.009771	0.002841	0.0005868	0.0002934	10123
GAB2	rs10899499	11:78413751	G/A	intron	0.73	-0.0025	0.00039036	1.51e-10	748278	0.83	-0.002254	0.000458283	8.73e-07	550390	0.82092	-0.009734	0.002854	0.00065	0.000325	10123
GAB2	rs11237487	11:78415708	G/C	intron	0.73	-0.0025	0.00039036	1.51e-10	748285	0.83	-0.002225	0.000459259	1.27e-06	550397	0.8223	-0.01008	0.002864	0.0004365	0.00021825	10123
IGF1R	rs7174918	15:98708127	T/C	intron	0.31	-0.0023	0.00029277	3.97e-15	717309	0.32	-0.001933	0.000371525	1.96e-07	519421	0.32294	-0.007823	0.00224	0.0004801	0.00024005	10123
IGF1R	rs28684460	15:98721538	A/C	intron	0.3	-0.0022	0.00029277	5.72e-14	717309	0.32	-0.001895	0.000369769	2.98e-07	519421	0.31839	-0.007668	0.002233	0.000596	0.000298	10123
IGF1R	rs932071	15:98724801	A/G	noncoding transcript exon	0.3	-0.0023	0.00029277	3.97e-15	716358	0.32	-0.00192	0.000370159	2.14e-07	518470	0.31943	-0.007742	0.002231	0.0005208	0.0002604	10123
IGF1R	rs4616271	15:98725030	T/C	intron	0.3	-0.0022	0.00029277	5.72e-14	717309	0.32	-0.001907	0.000370354	2.62e-07	519421	0.31851	-0.007975	0.002232	0.0003537	0.00017685	10123
IGF1R	rs28657002	15:98726649	A/T	intron	0.3	-0.0022	0.00029277	5.72e-14	717309	0.31	-0.001892	0.000372111	3.69e-07	519421	0.31681	-0.008788	0.002234	8.43e-05	4.215e-05	10123
IGF1R	rs55686521	15:98727212	C/T	intron	0.3	-0.0022	0.00029277	5.72e-14	717309	0.31	-0.001901	0.000372013	3.22e-07	519421	0.31672	-0.008753	0.002234	8.96e-05	4.48e-05	10123
IGF1R	NA	15:98727555	G/GCTTGGGTGTCT	intron	-	-	-	-	-	-	-	-	-	-	0.31107	-0.007992	0.002247	0.0003759	0.00018795	10123
IGF1R	rs62024488	15:98728456	G/A	intron	0.31	-0.0022	0.00029277	5.72e-14	717309	0.32	-0.001942	0.000370452	1.59e-07	519421	0.32206	-0.008683	0.002221	9.34e-05	4.67e-05	10123
IGF1R	rs875686	15:98729290	A/T	intron	0.3	-0.0022	0.00029277	5.72e-14	717309	0.31	-0.001896	0.000371818	3.41e-07	519421	0.32161	-0.00906	0.002228	4.82e-05	2.41e-05	10123
IGF1R	rs907799	15:98729434	G/A	intron	0.3	-0.0022	0.00029277	5.72e-14	717309	0.31	-0.001907	0.000371818	2.92e-07	519421	0.32161	-0.009061	0.002228	4.81e-05	2.405e-05	10123
IGF1R	rs11633717	15:98729803	C/T	intron	0.31	-0.0022	0.00029277	5.72e-14	717309	0.31	-0.001937	0.000370452	1.71e-07	519421	0.32585	-0.009174	0.002219	3.58e-05	1.79e-05	10123
IGF1R	rs11633294	15:98731779	A/C	intron	0.3	-0.0022	0.00029277	5.72e-14	714159	0.31	-0.001911	0.000372696	2.94e-07	516271	0.32017	-0.009003	0.00223	5.43e-05	2.715e-05	10123
IGF1R	rs67291025	15:98733028	G/C	intron	0.31	-0.0022	0.00029277	5.72e-14	717309	0.31	-0.001923	0.000370452	2.09e-07	519421	0.32548	-0.008971	0.002218	5.29e-05	2.645e-05	10123
IGF1R	rs62024490	15:98733064	G/A	intron	0.31	-0.0022	0.00029277	5.72e-14	717309	0.31	-0.00191	0.000370452	2.52e-07	519421	0.32536	-0.009012	0.002218	4.88e-05	2.44e-05	10123
IGF1R	rs62024491	15:98733068	A/G	intron	0.3	-0.0022	0.00029277	5.72e-14	717309	0.31	-0.001896	0.000371818	3.41e-07	519421	0.32099	-0.008885	0.002228	6.73e-05	3.365e-05	10123
IGF1R	rs59646751	15:98733292	T/G	intron	0.3	-0.0023	0.00029277	3.97e-15	759302	0.31	-0.002031	0.000364303	2.47e-08	561414	0.32053	-0.009088	0.00223	4.63e-05	2.315e-05	10123
IGF1R	rs907808	15:98737025	G/A	intron	0.3	-0.0021	0.00029277	7.34e-13	753984	0.31	-0.001783	0.000366548	1.15e-06	556096	0.33388	-0.007675	0.002155	0.0003693	0.00018465	10123
IGF1R	rs28733344	15:98738060	G/A	intron	0.3	-0.0021	0.00029277	7.34e-13	759533	0.31	-0.001771	0.000365377	1.25e-06	561645	0.32417	-0.007963	0.002217	0.0003308	0.0001654	10123
IGF1R	rs3743263	15:98739329	A/G	intron	0.35	-0.0021	0.00029277	7.34e-13	759372	0.33	-0.001624	0.000359326	6.2e-06	561484	0.37577	-0.007561	0.002193	0.0005659	0.00028295	10123
IGF1R	rs199654172	15:98741048	AT/A	intron	-	-	-	-	-	-	-	-	-	-	0.38364	-0.007785	0.002196	0.0003954	0.0001977	10123
IGF1R	rs8037467	15:98741423	G/T	intron	0.3	-0.0024	0.00039036	7.84e-10	720355	0.31	-0.002051	0.000411635	6.27e-07	522467	0.32465	-0.007828	0.002215	0.0004121	0.00020605	10123
IGF1R	rs45490892	15:98741886	G/A	intron	0.3	-0.0022	0.00029277	5.72e-14	758298	0.31	-0.001814	0.000365377	6.88e-07	560410	0.32452	-0.00785	0.002215	0.0003954	0.0001977	10123
IGF1R	rs4966022	15:98743055	A/G	intron	0.35	-0.002	0.00029277	8.41e-12	717309	0.32	-0.001529	0.000367817	3.23e-05	519421	0.37578	-0.007633	0.002194	0.0005046	0.0002523	10123
IGF1R	rs62024530	15:98744245	A/G	intron	0.3	-0.0021	0.00029277	7.34e-13	717309	0.31	-0.001676	0.000372794	6.93e-06	519421	0.32424	-0.007677	0.00222	0.0005461	0.00027305	10123
IGF1R	rs57516305	15:98745330	T/C	intron	0.3	-0.0021	0.00029277	7.34e-13	759287	0.31	-0.001762	0.000365084	1.39e-06	561399	0.32503	-0.007655	0.002216	0.0005549	0.00027745	10123
IGF1R	rs62024533	15:98747271	C/A	intron	0.31	-0.0021	0.00029277	7.34e-13	717309	0.31	-0.001713	0.000372501	4.25e-06	519421	0.32579	-0.007642	0.002216	0.0005651	0.00028255	10123
IGF1R	rs62024534	15:98747522	C/T	intron	0.3	-0.0021	0.00029277	7.34e-13	717309	0.31	-0.00168	0.000373477	6.85e-06	519421	0.32451	-0.007673	0.002219	0.0005476	0.0002738	10123
IGF1R	rs62024535	15:98747564	G/A	intron	0.3	-0.0021	0.00029277	7.34e-13	716358	0.31	-0.001675	0.000373965	7.5e-06	518470	0.32443	-0.007678	0.002219	0.0005423	0.00027115	10123
IGF1R	rs11632952	15:98747746	G/A	intron	0.3	-0.0021	0.00029277	7.34e-13	716358	0.31	-0.001667	0.000373965	8.29e-06	518470	0.32443	-0.007673	0.002219	0.0005466	0.0002733	10123
UMOD-PDILT	rs77924615	16:20381010	G/A	intron	0.8	-0.0098	0.00039036	4.38e-139	722090	0.8	-0.009576	0.000441009	1.52e-104	524202	0.82559	-0.0103	0.002814	0.0002533	0.00012665	10123

## Sheet: ST4
S4 Table. Mediation analysis results. Reported are the results from the mediation analysis over the 163 SNPs at the 11 loci across 70 quantitative anthropometric and biochemical traits in the CHRIS study. For each variant, reported are: the SNP association with ln(eGFRcrea; step 1 of the mediation analysis); the SNP association with ln(eGFRcrea) adjusted for the trait listed in the column ‘trait’…
Abbreviations and symbols: Chr, chromosome; EA, Effect Allele; OA, Other Allele; EAF, Effect Allele Frequency; b, association coefficient; SE, standard error. One-sided p-value < 3.4e-04 *Association at P<5e-08 in databases means: "-" not checked because the SNP did not result as an outlier in CHRIS Step 2; "No" = no evidence of association with the given trait because either the SNP has a P-valu…
SNP characteristics				Step 1				Step 2					Step 3				Look-up of SNP association with traits (query on GWAS catalog)					Step 4
Locus (closest gene)	RSID	Chr:Position	EA/OA	b	SE	Two-sided P-value	One-sided P-value	Trait	b	SE	P-value	Outlier	b	SE	P-value	Associated	b	SE	P-value	PMID	Associated in databases at P<5e-08*	b	SE	P-value	Mediator	Change (%)
CASZ1	rs41274482	1:10599281	G/C	-0.0305	0.008961	0.0006683	0.00033415	Height	-0.0305103	0.00846645	0.000315266	No	1.19973	0.574947	0.0369427	No					-	1.13165	0.575757	0.0493836	No	0.03
CASZ1	rs41274482	1:10599281	G/C	-0.0305	0.008961	0.0006683	0.00033415	Weight	-0.0288405	0.00848137	0.000675355	No	0.54082	0.944088	0.56676	No					-	0.4522	0.944947	0.632272	No	-5.44
CASZ1	rs41274482	1:10599281	G/C	-0.0305	0.008961	0.0006683	0.00033415	BMI	-0.0292635	0.00848842	0.000568205	No	-0.20301	0.28782	0.480617	No					-	-0.215847	0.288369	0.45417	No	-4.05
CASZ1	rs41274482	1:10599281	G/C	-0.0305	0.008961	0.0006683	0.00033415	Body Fat	-0.0295952	0.0084976	0.000498368	No	-0.43579	0.592985	0.462411	No					-	-0.434941	0.594552	0.464464	No	-2.97
CASZ1	rs41274482	1:10599281	G/C	-0.0305	0.008961	0.0006683	0.00033415	Visceral Fat	-0.0296009	0.00849382	0.000494261	No	0.0197797	0.272524	0.942142	No					-	0.00138374	0.27296	0.995955	No	-2.95
CASZ1	rs41274482	1:10599281	G/C	-0.0305	0.008961	0.0006683	0.00033415	SBP	-0.0324127	0.00851159	0.000140905	No	-1.22614	1.02347	0.230934	No					-	-1.32453	1.02618	0.196825	No	6.27
CASZ1	rs41274482	1:10599281	G/C	-0.0305	0.008961	0.0006683	0.00033415	DBP	-0.0322444	0.00851216	0.000152741	No	-0.683388	0.585358	0.243049	No					-	-0.67496	0.586986	0.250224	No	5.72
CASZ1	rs41274482	1:10599281	G/C	-0.0305	0.008961	0.0006683	0.00033415	Pulse Rate	-0.0316227	0.00850656	0.000202363	No	-1.06972	0.554115	0.0535738	No					-	-0.963446	0.555198	0.0827156	No	3.68
CASZ1	rs41274482	1:10599281	G/C	-0.0305	0.008961	0.0006683	0.00033415	HbA1c	-0.0320973	0.00847364	0.000152806	No	0.0101474	0.027944	0.716513	No					-	0.00627584	0.0280035	0.822677	No	5.24
CASZ1	rs41274482	1:10599281	G/C	-0.0305	0.008961	0.0006683	0.00033415	SAlb	-0.0314449	0.00843982	0.000195773	No	0.0147808	0.0157066	0.346697	No					-	0.0102836	0.0157091	0.512722	No	3.1
CASZ1	rs41274482	1:10599281	G/C	-0.0305	0.008961	0.0006683	0.00033415	SCr	-0.0099534	0.00525882	0.0584253	Yes	0.0288544	0.0086739	0.000882324	No					No	0.00313805	0.00539234	0.560616	No	-67.37
CASZ1	rs41274482	1:10599281	G/C	-0.0305	0.008961	0.0006683	0.00033415	UAlb	-0.0318179	0.00841881	0.000158122	No	2.16178	4.00512	0.589378	No					-	0.451733	3.99895	0.910062	No	4.32
CASZ1	rs41274482	1:10599281	G/C	-0.0305	0.008961	0.0006683	0.00033415	UCr	-0.0329714	0.00837114	8.24737e-05	No	-3.17388	4.34545	0.465168	No					-	-5.24188	4.3148	0.224448	No	8.1
CASZ1	rs41274482	1:10599281	G/C	-0.0305	0.008961	0.0006683	0.00033415	UACR	-0.032423	0.00840827	0.00011593	No	-0.166803	4.99227	0.973346	No					-	-3.43891	4.97396	0.489342	No	6.31
CASZ1	rs41274482	1:10599281	G/C	-0.0305	0.008961	0.0006683	0.00033415	PTT	-0.0321986	0.00845558	0.000140944	No	-0.713641	0.759535	0.347458	No					-	-0.474802	0.759624	0.531953	No	5.57
CASZ1	rs41274482	1:10599281	G/C	-0.0305	0.008961	0.0006683	0.00033415	INR PT	-0.0325538	0.00845843	0.000119485	No	0.00425616	0.0122535	0.728341	No					-	0.000979236	0.0122601	0.936341	No	6.73
CASZ1	rs41274482	1:10599281	G/C	-0.0305	0.008961	0.0006683	0.00033415	aPTT ratio	-0.0327266	0.00847632	0.000113655	No	0.0026161	0.00499477	0.600452	No					-	0.00232629	0.00500774	0.642272	No	7.3
CASZ1	rs41274482	1:10599281	G/C	-0.0305	0.008961	0.0006683	0.00033415	aPTT	-0.0286078	0.010548	0.00670256	Yes	0.0837639	0.195373	0.668129	No					No	0.0706886	0.196157	0.718584	No	-6.2
CASZ1	rs41274482	1:10599281	G/C	-0.0305	0.008961	0.0006683	0.00033415	Fibrinogen	-0.0328989	0.0084749	0.000104294	No	2.98156	3.7683	0.428833	No					-	3.5762	3.77709	0.343756	No	7.87
CASZ1	rs41274482	1:10599281	G/C	-0.0305	0.008961	0.0006683	0.00033415	AT	-0.0328513	0.00847637	0.00010702	No	0.696929	0.675423	0.302172	No					-	0.732582	0.677195	0.279373	No	7.71
CASZ1	rs41274482	1:10599281	G/C	-0.0305	0.008961	0.0006683	0.00033415	BGlucose	-0.03219	0.0084555	0.000141495	No	-0.497154	0.896104	0.579047	No					-	-0.654458	0.897879	0.466084	No	5.54
CASZ1	rs41274482	1:10599281	G/C	-0.0305	0.008961	0.0006683	0.00033415	Urate	-0.0313589	0.00820603	0.000133464	No	0.0181122	0.0840727	0.829432	No					-	-0.0512809	0.0817382	0.530425	No	2.82
CASZ1	rs41274482	1:10599281	G/C	-0.0305	0.008961	0.0006683	0.00033415	AST GOT	-0.0321945	0.00847292	0.000145724	No	0.41298	0.542005	0.446108	No					-	0.302016	0.54268	0.577863	No	5.56
CASZ1	rs41274482	1:10599281	G/C	-0.0305	0.008961	0.0006683	0.00033415	ALT GPT	-0.0318473	0.00846084	0.000168105	No	0.822565	0.901942	0.361794	No					-	0.789585	0.904138	0.38252	No	4.42
CASZ1	rs41274482	1:10599281	G/C	-0.0305	0.008961	0.0006683	0.00033415	GGT	-0.0319944	0.00846084	0.000156799	No	0.502257	2.01861	0.80351	No					-	0.411964	2.02377	0.838699	No	4.9
CASZ1	rs41274482	1:10599281	G/C	-0.0305	0.008961	0.0006683	0.00033415	ALP	-0.0320382	0.00846128	0.000153695	No	1.34594	1.2871	0.295718	No					-	1.32684	1.29041	0.303869	No	5.04
CASZ1	rs41274482	1:10599281	G/C	-0.0305	0.008961	0.0006683	0.00033415	TB	-0.0318508	0.00845489	0.000166062	No	0.0220014	0.0292623	0.452147	No					-	0.00933736	0.0292546	0.749599	No	4.43
CASZ1	rs41274482	1:10599281	G/C	-0.0305	0.008961	0.0006683	0.00033415	DB	-0.0320453	0.00845201	0.000150643	No	0.00158485	0.00770178	0.83697	No					-	-0.00160619	0.00770345	0.834841	No	5.07
CASZ1	rs41274482	1:10599281	G/C	-0.0305	0.008961	0.0006683	0.00033415	Lipase	-0.0318862	0.00841432	0.000151817	No	0.129883	1.10761	0.906653	No					-	-0.286551	1.10443	0.795288	No	4.54
CASZ1	rs41274482	1:10599281	G/C	-0.0305	0.008961	0.0006683	0.00033415	TC	-0.0319189	0.00846093	0.000162536	No	2.14341	2.61563	0.412542	No					-	2.05352	2.62239	0.433604	No	4.65
CASZ1	rs41274482	1:10599281	G/C	-0.0305	0.008961	0.0006683	0.00033415	HDL	-0.0322181	0.00845783	0.000140208	No	0.663117	0.831742	0.425317	No					-	0.771599	0.833548	0.354635	No	5.63
CASZ1	rs41274482	1:10599281	G/C	-0.0305	0.008961	0.0006683	0.00033415	LDL	-0.0319859	0.00846195	0.000157747	No	1.99277	2.28315	0.382782	No					-	1.94409	2.2892	0.395767	No	4.87
CASZ1	rs41274482	1:10599281	G/C	-0.0305	0.008961	0.0006683	0.00033415	TG	-0.0326056	0.0084434	0.000113319	No	-4.86925	4.36742	0.264919	No					-	-5.86891	4.36955	0.179257	No	6.9
CASZ1	rs41274482	1:10599281	G/C	-0.0305	0.008961	0.0006683	0.00033415	Sodium	-0.0317309	0.0085543	0.000208951	No	0.00139628	0.123793	0.991001	No					-	-0.00951714	0.124075	0.93886	No	4.04
CASZ1	rs41274482	1:10599281	G/C	-0.0305	0.008961	0.0006683	0.00033415	Potassium	-0.0304079	0.00842732	0.000309751	No	0.0443476	0.0229285	0.05312	No					-	0.0360632	0.022881	0.115029	No	-0.3
CASZ1	rs41274482	1:10599281	G/C	-0.0305	0.008961	0.0006683	0.00033415	Chlorine	-0.0320603	0.00845875	0.000151399	No	0.0295664	0.137301	0.829507	No					-	0.0488073	0.137625	0.722867	No	5.12
CASZ1	rs41274482	1:10599281	G/C	-0.0305	0.008961	0.0006683	0.00033415	Calcium	-0.0313937	0.0084307	0.000197359	No	0.00507887	0.00551601	0.357203	No					-	0.00288464	0.0055105	0.600651	No	2.93
CASZ1	rs41274482	1:10599281	G/C	-0.0305	0.008961	0.0006683	0.00033415	Phosphorus	-0.0316139	0.00845668	0.000186265	No	0.035861	0.0305958	0.241188	No					-	0.0277333	0.0306424	0.365454	No	3.65
CASZ1	rs41274482	1:10599281	G/C	-0.0305	0.008961	0.0006683	0.00033415	Magnesium	-0.0306407	0.0084462	0.000287313	No	0.0214672	0.00879262	0.0146431	No					-	0.0201153	0.00879607	0.0222248	No	0.46
CASZ1	rs41274482	1:10599281	G/C	-0.0305	0.008961	0.0006683	0.00033415	Iron	-0.0319528	0.00846286	0.0001605	No	3.098	2.51897	0.218775	No					-	3.07441	2.52559	0.223517	No	4.76
CASZ1	rs41274482	1:10599281	G/C	-0.0305	0.008961	0.0006683	0.00033415	Ferritin	-0.0320239	0.00846099	0.000154665	No	-4.20662	7.76617	0.588065	No					-	-4.53296	7.78646	0.560472	No	5
CASZ1	rs41274482	1:10599281	G/C	-0.0305	0.008961	0.0006683	0.00033415	Transferrin	-0.0323173	0.00845364	0.000132693	No	-2.47055	2.74123	0.367473	No					-	-2.80857	2.74589	0.306414	No	5.96
CASZ1	rs41274482	1:10599281	G/C	-0.0305	0.008961	0.0006683	0.00033415	TIBC	-0.03231	0.00845526	0.000133546	No	-3.0886	3.42703	0.367479	No					-	-3.51341	3.43284	0.30611	No	5.93
CASZ1	rs41274482	1:10599281	G/C	-0.0305	0.008961	0.0006683	0.00033415	TS	-0.0321678	0.00846097	0.000144428	No	0.702717	0.884477	0.426923	No					-	0.773491	0.886648	0.383024	No	5.47
CASZ1	rs41274482	1:10599281	G/C	-0.0305	0.008961	0.0006683	0.00033415	Homocyst	-0.031306	0.00840193	0.000195582	No	0.256046	0.273631	0.349433	No					-	0.0213564	0.267543	0.936379	No	2.64
CASZ1	rs41274482	1:10599281	G/C	-0.0305	0.008961	0.0006683	0.00033415	CRP	-0.0319006	0.00846016	0.000163726	No	0.0269898	0.0338722	0.42558	No					-	0.0259222	0.0339575	0.445259	No	4.59
CASZ1	rs41274482	1:10599281	G/C	-0.0305	0.008961	0.0006683	0.00033415	TSH	-0.030969	0.00843987	0.000244397	No	0.134534	0.0789941	0.0885822	No					-	0.110711	0.0789916	0.161081	No	1.54
CASZ1	rs41274482	1:10599281	G/C	-0.0305	0.008961	0.0006683	0.00033415	FT3	-0.017815	0.042081	0.672241	Yes	-0.238042	0.284087	0.402516	No					No	-0.222676	0.28288	0.431593	No	-41.59
CASZ1	rs41274482	1:10599281	G/C	-0.0305	0.008961	0.0006683	0.00033415	FT4	-0.0207704	0.0421873	0.622718	Yes	-0.0488184	0.0687045	0.477722	No					No	-0.0479816	0.0687798	0.485776	No	-31.9
CASZ1	rs41274482	1:10599281	G/C	-0.0305	0.008961	0.0006683	0.00033415	Cortisol	-0.0323562	0.00838073	0.000113724	No	-0.0787436	0.267202	0.768232	No					-	-0.222773	0.265381	0.40124	No	6.09
CASZ1	rs41274482	1:10599281	G/C	-0.0305	0.008961	0.0006683	0.00033415	WBC	-0.03224	0.0084781	0.000143946	No	-0.144002	0.11262	0.201051	No					-	-0.143288	0.112913	0.204465	No	5.7
CASZ1	rs41274482	1:10599281	G/C	-0.0305	0.008961	0.0006683	0.00033415	RBC	-0.032436	0.00847067	0.000129326	No	-0.0208462	0.028193	0.459676	No					-	-0.026018	0.0282441	0.356976	No	6.35
CASZ1	rs41274482	1:10599281	G/C	-0.0305	0.008961	0.0006683	0.00033415	HGB	-0.0322607	0.00846808	0.000139968	No	-0.0189121	0.0873219	0.82854	No					-	-0.0357709	0.087454	0.68253	No	5.77
CASZ1	rs41274482	1:10599281	G/C	-0.0305	0.008961	0.0006683	0.00033415	HCT	-0.0321622	0.00846492	0.000145853	No	0.00453455	0.228781	0.984187	No					-	-0.0444914	0.229042	0.845984	No	5.45
CASZ1	rs41274482	1:10599281	G/C	-0.0305	0.008961	0.0006683	0.00033415	MCV	-0.0320013	0.00847772	0.000161086	No	0.372363	0.265343	0.160551	No					-	0.369604	0.266003	0.16472	No	4.92
CASZ1	rs41274482	1:10599281	G/C	-0.0305	0.008961	0.0006683	0.00033415	MCH	-0.0321319	0.00847781	0.000151446	No	0.0863501	0.107676	0.422603	No					-	0.0863866	0.107956	0.423613	No	5.35
CASZ1	rs41274482	1:10599281	G/C	-0.0305	0.008961	0.0006683	0.00033415	MCHC	-0.0321235	0.00847755	0.000151981	No	-0.0416734	0.0651156	0.522193	No					-	-0.041217	0.0652871	0.527846	No	5.32
CASZ1	rs41274482	1:10599281	G/C	-0.0305	0.008961	0.0006683	0.00033415	RDW	-0.0320553	0.00847706	0.000156831	No	-0.0572117	0.0620361	0.35643	No					-	-0.0526152	0.0621949	0.397588	No	5.1
CASZ1	rs41274482	1:10599281	G/C	-0.0305	0.008961	0.0006683	0.00033415	PLT	-0.0326814	0.00847393	0.000115641	No	5.64278	3.44705	0.101663	No					-	6.5274	3.45332	0.0587622	No	7.15
CASZ1	rs41274482	1:10599281	G/C	-0.0305	0.008961	0.0006683	0.00033415	MPV	-0.0326622	0.00846928	0.000115712	No	-0.0777492	0.0535853	0.146827	No					-	-0.0865344	0.0536837	0.107008	No	7.09
CASZ1	rs41274482	1:10599281	G/C	-0.0305	0.008961	0.0006683	0.00033415	Neutrophils	-0.0321992	0.00847474	0.000145876	No	0.132482	0.530072	0.802645	No					-	0.125926	0.531205	0.812617	No	5.57
CASZ1	rs41274482	1:10599281	G/C	-0.0305	0.008961	0.0006683	0.00033415	Lymphocytes	-0.0321644	0.00847563	0.000148549	No	-0.0336733	0.485772	0.944737	No					-	-0.0291168	0.48689	0.952315	No	5.46
CASZ1	rs41274482	1:10599281	G/C	-0.0305	0.008961	0.0006683	0.00033415	Monocytes	-0.0321246	0.00847778	0.000151967	No	-0.116522	0.127529	0.360903	No					-	-0.104376	0.127856	0.414318	No	5.33
CASZ1	rs41274482	1:10599281	G/C	-0.0305	0.008961	0.0006683	0.00033415	Eosinophils	-0.0321454	0.00847322	0.000149243	No	0.00460943	0.122338	0.969945	No					-	-0.00465413	0.122597	0.969718	No	5.39
CASZ1	rs41274482	1:10599281	G/C	-0.0305	0.008961	0.0006683	0.00033415	Basophils	-0.0321861	0.00847764	0.000147557	No	-0.00889126	0.0206871	0.667352	No					-	-0.0096348	0.0207421	0.642296	No	5.53
CASZ1	rs41274482	1:10599281	G/C	-0.0305	0.008961	0.0006683	0.00033415	AntiTPO	-0.0315337	0.00846922	0.000197677	No	21.6538	8.14817	0.00788453	No					-	20.6787	8.16853	0.0113722	No	3.39
CASZ1	rs41274482	1:10599281	G/C	-0.0305	0.008961	0.0006683	0.00033415	Urine pH	-0.0319008	0.00842262	0.000153045	No	-0.0198613	0.0409768	0.627903	No					-	-0.00504802	0.0409418	0.901874	No	4.59
CASZ1	rs41274482	1:10599281	G/C	-0.0305	0.008961	0.0006683	0.00033415	UGlucose	-0.0321707	0.00844774	0.00014081	No	0.500518	2.97936	0.866591	No					-	0.199634	2.98614	0.9467	No	5.48
CASZ1	rs41274482	1:10599281	G/C	-0.0305	0.008961	0.0006683	0.00033415	UProteins	-0.0316203	0.00843194	0.000177774	No	0.532614	0.520774	0.306457	No					-	0.401949	0.520955	0.440392	No	3.67
CASZ1	rs41274482	1:10599281	G/C	-0.0305	0.008961	0.0006683	0.00033415	UHGB	-0.0322665	0.00845073	0.000135233	No	-0.00464492	0.00776953	0.549962	No					-	-0.00500922	0.00778984	0.520209	No	5.79
CASZ1	rs1641044855	1:10603539	C/CAGTTCAGG	-0.03116	0.008951	0.0005003	0.00025015	Height	-0.0311479	0.00845619	0.000231313	No	1.21569	0.574262	0.0342871	No					-	1.14544	0.575086	0.0464236	No	-0.04
CASZ1	rs1641044855	1:10603539	C/CAGTTCAGG	-0.03116	0.008951	0.0005003	0.00025015	Weight	-0.0294796	0.00847102	0.000503445	No	0.584215	0.942959	0.535565	No					-	0.491949	0.943841	0.602224	No	-5.39
CASZ1	rs1641044855	1:10603539	C/CAGTTCAGG	-0.03116	0.008951	0.0005003	0.00025015	BMI	-0.0299131	0.00847801	0.000420075	No	-0.193336	0.287477	0.501265	No					-	-0.206808	0.288032	0.472772	No	-4
CASZ1	rs1641044855	1:10603539	C/CAGTTCAGG	-0.03116	0.008951	0.0005003	0.00025015	Body Fat	-0.0302542	0.00848709	0.000365923	No	-0.430048	0.592271	0.467794	No					-	-0.429211	0.593851	0.469845	No	-2.91
CASZ1	rs1641044855	1:10603539	C/CAGTTCAGG	-0.03116	0.008951	0.0005003	0.00025015	Visceral Fat	-0.0302333	0.00848334	0.000367154	No	0.043964	0.272195	0.87169	No					-	0.0249025	0.272638	0.927225	No	-2.97
CASZ1	rs1641044855	1:10603539	C/CAGTTCAGG	-0.03116	0.008951	0.0005003	0.00025015	SBP	-0.0330549	0.00850114	0.000101615	No	-1.21559	1.02225	0.234414	No					-	-1.31485	1.02499	0.199594	No	6.08
CASZ1	rs1641044855	1:10603539	C/CAGTTCAGG	-0.03116	0.008951	0.0005003	0.00025015	DBP	-0.0328863	0.00850179	0.000110368	No	-0.721403	0.584656	0.217272	No					-	-0.713051	0.586298	0.223941	No	5.54
CASZ1	rs1641044855	1:10603539	C/CAGTTCAGG	-0.03116	0.008951	0.0005003	0.00025015	Pulse Rate	-0.0322749	0.00849609	0.000146277	No	-1.05485	0.553457	0.0566885	No					-	-0.946921	0.554555	0.0877543	No	3.58
CASZ1	rs1641044855	1:10603539	C/CAGTTCAGG	-0.03116	0.008951	0.0005003	0.00025015	HbA1c	-0.0327185	0.00846334	0.000111367	No	0.0126937	0.0279108	0.649267	No					-	0.00876732	0.027971	0.75395	No	5
CASZ1	rs1641044855	1:10603539	C/CAGTTCAGG	-0.03116	0.008951	0.0005003	0.00025015	SAlb	-0.0320658	0.0084296	0.000143243	No	0.0154102	0.0156879	0.325977	No					-	0.0108327	0.0156909	0.489969	No	2.91
CASZ1	rs1641044855	1:10603539	C/CAGTTCAGG	-0.03116	0.008951	0.0005003	0.00025015	SCr	-0.00988303	0.00525279	0.0599349	Yes	0.0297901	0.00866329	0.000586948	No					No	0.00355664	0.00538608	0.509051	No	-68.28
CASZ1	rs1641044855	1:10603539	C/CAGTTCAGG	-0.03116	0.008951	0.0005003	0.00025015	UAlb	-0.0324686	0.00840856	0.000113457	No	2.13627	4.00039	0.593342	No					-	0.399057	3.99433	0.920421	No	4.2
CASZ1	rs1641044855	1:10603539	C/CAGTTCAGG	-0.03116	0.008951	0.0005003	0.00025015	UCr	-0.0336079	0.00836094	5.87123e-05	No	-3.1399	4.34032	0.469436	No					-	-5.25461	4.30982	0.22279	No	7.86
CASZ1	rs1641044855	1:10603539	C/CAGTTCAGG	-0.03116	0.008951	0.0005003	0.00025015	UACR	-0.0330713	0.00839803	8.27201e-05	No	-0.184165	4.98637	0.970539	No					-	-3.49314	4.96821	0.482011	No	6.13
CASZ1	rs1641044855	1:10603539	C/CAGTTCAGG	-0.03116	0.008951	0.0005003	0.00025015	PTT	-0.0328057	0.00844527	0.000103191	No	-0.763335	0.758624	0.314339	No					-	-0.520708	0.758735	0.492549	No	5.28
CASZ1	rs1641044855	1:10603539	C/CAGTTCAGG	-0.03116	0.008951	0.0005003	0.00025015	INR PT	-0.033186	0.00844806	8.61383e-05	No	0.00456928	0.0122388	0.708901	No					-	0.00123289	0.0122458	0.919808	No	6.5
CASZ1	rs1641044855	1:10603539	C/CAGTTCAGG	-0.03116	0.008951	0.0005003	0.00025015	aPTT ratio	-0.0333705	0.00846589	8.14334e-05	No	0.00220257	0.00498883	0.658861	No					-	0.00191306	0.00500193	0.702125	No	7.09
CASZ1	rs1641044855	1:10603539	C/CAGTTCAGG	-0.03116	0.008951	0.0005003	0.00025015	aPTT	-0.0298066	0.0105245	0.0046387	No	0.0630254	0.194954	0.746492	No					-	0.0500374	0.195743	0.798246	No	-4.34
CASZ1	rs1641044855	1:10603539	C/CAGTTCAGG	-0.03116	0.008951	0.0005003	0.00025015	Fibrinogen	-0.0335402	0.00846448	7.46908e-05	No	2.87901	3.76381	0.444338	No					-	3.47895	3.77269	0.356478	No	7.64
CASZ1	rs1641044855	1:10603539	C/CAGTTCAGG	-0.03116	0.008951	0.0005003	0.00025015	AT	-0.0334947	0.00846594	7.66079e-05	No	0.678082	0.674619	0.314857	No					-	0.71432	0.676408	0.290971	No	7.49
CASZ1	rs1641044855	1:10603539	C/CAGTTCAGG	-0.03116	0.008951	0.0005003	0.00025015	BGlucose	-0.032797	0.00844517	0.000103608	No	-0.387965	0.89505	0.664693	No					-	-0.547137	0.896848	0.541831	No	5.25
CASZ1	rs1641044855	1:10603539	C/CAGTTCAGG	-0.03116	0.008951	0.0005003	0.00025015	Urate	-0.0318851	0.00819609	0.000100768	No	0.0229359	0.0839732	0.784756	No					-	-0.0480204	0.0816439	0.556432	No	2.33
CASZ1	rs1641044855	1:10603539	C/CAGTTCAGG	-0.03116	0.008951	0.0005003	0.00025015	AST GOT	-0.0328456	0.00846263	0.000104584	No	0.408758	0.541367	0.450238	No					-	0.295553	0.542056	0.585597	No	5.41
CASZ1	rs1641044855	1:10603539	C/CAGTTCAGG	-0.03116	0.008951	0.0005003	0.00025015	ALT GPT	-0.0324884	0.00845056	0.000121528	No	0.841406	0.900874	0.350332	No					-	0.807078	0.903092	0.371513	No	4.26
CASZ1	rs1641044855	1:10603539	C/CAGTTCAGG	-0.03116	0.008951	0.0005003	0.00025015	GGT	-0.0326417	0.00845054	0.000112848	No	0.452547	2.01622	0.82241	No					-	0.359898	2.02143	0.858694	No	4.76
CASZ1	rs1641044855	1:10603539	C/CAGTTCAGG	-0.03116	0.008951	0.0005003	0.00025015	ALP	-0.0326821	0.00845096	0.000110752	No	1.3152	1.28558	0.306313	No					-	1.29642	1.28893	0.314529	No	4.88
CASZ1	rs1641044855	1:10603539	C/CAGTTCAGG	-0.03116	0.008951	0.0005003	0.00025015	TB	-0.0325074	0.00844459	0.000119089	No	0.0210474	0.0292278	0.471469	No					-	0.00829514	0.0292208	0.776509	No	4.32
CASZ1	rs1641044855	1:10603539	C/CAGTTCAGG	-0.03116	0.008951	0.0005003	0.00025015	DB	-0.032699	0.00844171	0.00010796	No	0.00139793	0.00769267	0.855805	No					-	-0.00182026	0.00769453	0.812998	No	4.94
CASZ1	rs1641044855	1:10603539	C/CAGTTCAGG	-0.03116	0.008951	0.0005003	0.00025015	Lipase	-0.0325564	0.00840407	0.000107788	No	0.0979247	1.1063	0.929469	No					-	-0.327603	1.10315	0.766495	No	4.48
CASZ1	rs1641044855	1:10603539	C/CAGTTCAGG	-0.03116	0.008951	0.0005003	0.00025015	TC	-0.0325697	0.00845059	0.000116857	No	1.97204	2.61255	0.450367	No					-	1.87901	2.61937	0.473173	No	4.52
CASZ1	rs1641044855	1:10603539	C/CAGTTCAGG	-0.03116	0.008951	0.0005003	0.00025015	HDL	-0.0328586	0.00844753	0.000101	No	0.649772	0.83076	0.434149	No					-	0.760057	0.832586	0.361324	No	5.45
CASZ1	rs1641044855	1:10603539	C/CAGTTCAGG	-0.03116	0.008951	0.0005003	0.00025015	LDL	-0.0326332	0.0084516	0.000113537	No	1.78154	2.28046	0.434692	No					-	1.73123	2.28658	0.448992	No	4.73
CASZ1	rs1641044855	1:10603539	C/CAGTTCAGG	-0.03116	0.008951	0.0005003	0.00025015	TG	-0.0331967	0.00843306	8.32341e-05	No	-4.45133	4.3623	0.307559	No					-	-5.4712	4.36455	0.210033	No	6.54
CASZ1	rs1641044855	1:10603539	C/CAGTTCAGG	-0.03116	0.008951	0.0005003	0.00025015	Sodium	-0.0323743	0.00854378	0.000152027	No	0.00711294	0.123645	0.954126	No					-	-0.00404638	0.12393	0.973954	No	3.9
CASZ1	rs1641044855	1:10603539	C/CAGTTCAGG	-0.03116	0.008951	0.0005003	0.00025015	Potassium	-0.0310165	0.00841717	0.000229984	No	0.0453811	0.0229012	0.0475503	No					-	0.0369342	0.0228544	0.106111	No	-0.46
CASZ1	rs1641044855	1:10603539	C/CAGTTCAGG	-0.03116	0.008951	0.0005003	0.00025015	Chlorine	-0.0327251	0.00844848	0.000107961	No	0.0439441	0.137138	0.748645	No					-	0.0634799	0.137465	0.644243	No	5.02
CASZ1	rs1641044855	1:10603539	C/CAGTTCAGG	-0.03116	0.008951	0.0005003	0.00025015	Calcium	-0.0320788	0.00842039	0.000139981	No	0.00476416	0.00550952	0.387216	No					-	0.00253397	0.00550414	0.645257	No	2.95
CASZ1	rs1641044855	1:10603539	C/CAGTTCAGG	-0.03116	0.008951	0.0005003	0.00025015	Phosphorus	-0.0322532	0.00844641	0.000135028	No	0.0363296	0.0305595	0.234541	No					-	0.0281117	0.0306069	0.358393	No	3.51
CASZ1	rs1641044855	1:10603539	C/CAGTTCAGG	-0.03116	0.008951	0.0005003	0.00025015	Magnesium	-0.0313863	0.00843552	0.000199722	No	0.0198168	0.0087826	0.0240686	No					-	0.0184122	0.00878626	0.0361452	No	0.73
CASZ1	rs1641044855	1:10603539	C/CAGTTCAGG	-0.03116	0.008951	0.0005003	0.00025015	Iron	-0.0325985	0.00845254	0.000115663	No	3.03837	2.516	0.227223	No					-	3.01302	2.52267	0.232359	No	4.62
CASZ1	rs1641044855	1:10603539	C/CAGTTCAGG	-0.03116	0.008951	0.0005003	0.00025015	Ferritin	-0.0326667	0.00845067	0.00011152	No	-3.71724	7.75702	0.631799	No					-	-4.04251	7.77749	0.603235	No	4.84
CASZ1	rs1641044855	1:10603539	C/CAGTTCAGG	-0.03116	0.008951	0.0005003	0.00025015	Transferrin	-0.0329472	0.00844333	9.59577e-05	No	-2.35886	2.73799	0.388967	No					-	-2.70552	2.74272	0.323943	No	5.74
CASZ1	rs1641044855	1:10603539	C/CAGTTCAGG	-0.03116	0.008951	0.0005003	0.00025015	TIBC	-0.0329401	0.00844494	9.65877e-05	No	-2.95011	3.42299	0.38879	No					-	-3.38575	3.42888	0.323461	No	5.71
CASZ1	rs1641044855	1:10603539	C/CAGTTCAGG	-0.03116	0.008951	0.0005003	0.00025015	TS	-0.0328065	0.00845065	0.000104205	No	0.674654	0.883433	0.44508	No					-	0.746676	0.885626	0.399189	No	5.28
CASZ1	rs1641044855	1:10603539	C/CAGTTCAGG	-0.03116	0.008951	0.0005003	0.00025015	Homocyst	-0.0318672	0.00839145	0.000146982	No	0.270229	0.273296	0.322796	No					-	0.0309507	0.267223	0.907795	No	2.27
CASZ1	rs1641044855	1:10603539	C/CAGTTCAGG	-0.03116	0.008951	0.0005003	0.00025015	CRP	-0.0325487	0.00844984	0.000117886	No	0.0260769	0.0338323	0.440862	No					-	0.0249634	0.0339183	0.461757	No	4.46
CASZ1	rs1641044855	1:10603539	C/CAGTTCAGG	-0.03116	0.008951	0.0005003	0.00025015	TSH	-0.0316216	0.00842959	0.000176934	No	0.133528	0.0789009	0.09061	No					-	0.109267	0.0789005	0.166121	No	1.48
CASZ1	rs1641044855	1:10603539	C/CAGTTCAGG	-0.03116	0.008951	0.0005003	0.00025015	FT3	-0.0176873	0.0421348	0.674846	Yes	-0.237677	0.284451	0.40384	No					No	-0.222404	0.283242	0.432741	No	-43.24
CASZ1	rs1641044855	1:10603539	C/CAGTTCAGG	-0.03116	0.008951	0.0005003	0.00025015	FT4	-0.0206382	0.0422413	0.625375	Yes	-0.0487466	0.0687926	0.478932	No					No	-0.0479147	0.0688676	0.486939	No	-33.77
CASZ1	rs1641044855	1:10603539	C/CAGTTCAGG	-0.03116	0.008951	0.0005003	0.00025015	Cortisol	-0.033013	0.00837053	8.06869e-05	No	-0.0815524	0.266887	0.759939	No					-	-0.228387	0.265074	0.38893	No	5.95
CASZ1	rs1641044855	1:10603539	C/CAGTTCAGG	-0.03116	0.008951	0.0005003	0.00025015	WBC	-0.0328904	0.00846781	0.000103332	No	-0.149618	0.112486	0.183514	No					-	-0.149004	0.112782	0.186473	No	5.55
CASZ1	rs1641044855	1:10603539	C/CAGTTCAGG	-0.03116	0.008951	0.0005003	0.00025015	RBC	-0.0331156	0.00846038	9.1298e-05	No	-0.023427	0.0281594	0.405461	No					-	-0.0287002	0.0282111	0.309017	No	6.28
CASZ1	rs1641044855	1:10603539	C/CAGTTCAGG	-0.03116	0.008951	0.0005003	0.00025015	HGB	-0.0329434	0.00845775	9.8806e-05	No	-0.0265725	0.0872182	0.760627	No					-	-0.0437865	0.0873523	0.616196	No	5.72
CASZ1	rs1641044855	1:10603539	C/CAGTTCAGG	-0.03116	0.008951	0.0005003	0.00025015	HCT	-0.0328463	0.00845458	0.000102971	No	-0.0135516	0.22851	0.952711	No					-	-0.0636265	0.228776	0.780928	No	5.41
CASZ1	rs1641044855	1:10603539	C/CAGTTCAGG	-0.03116	0.008951	0.0005003	0.00025015	MCV	-0.032643	0.00846745	0.000116392	No	0.385931	0.265027	0.14537	No					-	0.382953	0.265693	0.149521	No	4.76
CASZ1	rs1641044855	1:10603539	C/CAGTTCAGG	-0.03116	0.008951	0.0005003	0.00025015	MCH	-0.0327791	0.00846747	0.000108993	No	0.086821	0.107548	0.419525	No					-	0.0868152	0.107831	0.420778	No	5.2
CASZ1	rs1641044855	1:10603539	C/CAGTTCAGG	-0.03116	0.008951	0.0005003	0.00025015	MCHC	-0.0327665	0.00846725	0.000109614	No	-0.0459969	0.0650381	0.47944	No					-	-0.0455203	0.0652112	0.485166	No	5.16
CASZ1	rs1641044855	1:10603539	C/CAGTTCAGG	-0.03116	0.008951	0.0005003	0.00025015	RDW	-0.0327148	0.00846664	0.000112258	No	-0.0510819	0.0619631	0.409737	No					-	-0.0463879	0.0621233	0.455257	No	4.99
CASZ1	rs1641044855	1:10603539	C/CAGTTCAGG	-0.03116	0.008951	0.0005003	0.00025015	PLT	-0.0333059	0.00846349	8.36697e-05	No	5.37725	3.443	0.118369	No					-	6.26882	3.44937	0.0691879	No	6.89
CASZ1	rs1641044855	1:10603539	C/CAGTTCAGG	-0.03116	0.008951	0.0005003	0.00025015	MPV	-0.0332896	0.00845888	8.3594e-05	No	-0.0745535	0.0535222	0.163667	No					-	-0.0834921	0.0536219	0.11949	No	6.83
CASZ1	rs1641044855	1:10603539	C/CAGTTCAGG	-0.03116	0.008951	0.0005003	0.00025015	Neutrophils	-0.0328534	0.0084644	0.000104532	No	0.148847	0.529444	0.778609	No					-	0.143578	0.530589	0.786703	No	5.43
CASZ1	rs1641044855	1:10603539	C/CAGTTCAGG	-0.03116	0.008951	0.0005003	0.00025015	Lymphocytes	-0.0328206	0.00846528	0.000106386	No	-0.0570784	0.485196	0.906355	No					-	-0.0535551	0.486326	0.912315	No	5.33
CASZ1	rs1641044855	1:10603539	C/CAGTTCAGG	-0.03116	0.008951	0.0005003	0.00025015	Monocytes	-0.0327732	0.00846742	0.000109292	No	-0.113194	0.127378	0.374216	No					-	-0.100994	0.127708	0.429067	No	5.18
CASZ1	rs1641044855	1:10603539	C/CAGTTCAGG	-0.03116	0.008951	0.0005003	0.00025015	Eosinophils	-0.0327863	0.00846288	0.000107681	No	0.00745886	0.122193	0.951327	No					-	-0.00210684	0.122455	0.986273	No	5.22
CASZ1	rs1641044855	1:10603539	C/CAGTTCAGG	-0.03116	0.008951	0.0005003	0.00025015	Basophils	-0.0328316	0.00846728	0.000106217	No	-0.00798939	0.0206626	0.699016	No					-	-0.00873508	0.0207181	0.673314	No	5.36
CASZ1	rs1641044855	1:10603539	C/CAGTTCAGG	-0.03116	0.008951	0.0005003	0.00025015	AntiTPO	-0.0321822	0.00845886	0.000142895	No	21.4114	8.13859	0.00853017	No					-	20.4287	8.15914	0.0123029	No	3.28
CASZ1	rs1641044855	1:10603539	C/CAGTTCAGG	-0.03116	0.008951	0.0005003	0.00025015	Urine pH	-0.0325202	0.00841239	0.000111445	No	-0.021391	0.0409283	0.601232	No					-	-0.00632838	0.0408944	0.877022	No	4.37
CASZ1	rs1641044855	1:10603539	C/CAGTTCAGG	-0.03116	0.008951	0.0005003	0.00025015	UGlucose	-0.0328121	0.00843746	0.000101362	No	0.553872	2.97584	0.852352	No					-	0.246802	2.98269	0.934056	No	5.3
CASZ1	rs1641044855	1:10603539	C/CAGTTCAGG	-0.03116	0.008951	0.0005003	0.00025015	UProteins	-0.03225	0.00842172	0.000129236	No	0.547195	0.520156	0.292833	No					-	0.413892	0.520352	0.426395	No	3.5
CASZ1	rs1641044855	1:10603539	C/CAGTTCAGG	-0.03116	0.008951	0.0005003	0.00025015	UHGB	-0.0329132	0.00844045	9.70319e-05	No	-0.00472502	0.00776034	0.542626	No					-	-0.00509617	0.00778083	0.512506	No	5.63
CASZ1	rs116052684	1:10651853	C/T	-0.02956	0.008394	0.0004308	0.0002154	Height	-0.029499	0.00795763	0.00021085	No	0.861519	0.540619	0.111062	No					-	0.791905	0.541288	0.143498	No	-0.21
CASZ1	rs116052684	1:10651853	C/T	-0.02956	0.008394	0.0004308	0.0002154	Weight	-0.0278185	0.00797069	0.000484912	No	0.478733	0.887447	0.589589	No					-	0.387001	0.888107	0.66302	No	-5.89
CASZ1	rs116052684	1:10651853	C/T	-0.02956	0.008394	0.0004308	0.0002154	BMI	-0.0281425	0.00797725	0.000420817	No	-0.120452	0.270555	0.656184	No					-	-0.13377	0.271027	0.621622	No	-4.8
CASZ1	rs116052684	1:10651853	C/T	-0.02956	0.008394	0.0004308	0.0002154	Body Fat	-0.028788	0.00799689	0.000319874	No	-0.0855002	0.558203	0.878267	No					-	-0.0834064	0.559593	0.881519	No	-2.61
CASZ1	rs116052684	1:10651853	C/T	-0.02956	0.008394	0.0004308	0.0002154	Visceral Fat	-0.0287664	0.00799355	0.000321355	No	0.0438693	0.256532	0.86422	No					-	0.0247005	0.256904	0.923406	No	-2.68
CASZ1	rs116052684	1:10651853	C/T	-0.02956	0.008394	0.0004308	0.0002154	SBP	-0.0312608	0.00801441	9.66027e-05	No	-1.3874	0.963839	0.150055	No					-	-1.47957	0.966241	0.125736	No	5.75
CASZ1	rs116052684	1:10651853	C/T	-0.02956	0.008394	0.0004308	0.0002154	DBP	-0.031081	0.00801453	0.000105967	No	-0.539136	0.551284	0.328117	No					-	-0.530616	0.552731	0.337085	No	5.15
CASZ1	rs116052684	1:10651853	C/T	-0.02956	0.008394	0.0004308	0.0002154	Pulse Rate	-0.0304761	0.00800951	0.000142669	No	-1.03102	0.521844	0.0482138	No					-	-0.93031	0.522784	0.0751836	No	3.1
CASZ1	rs116052684	1:10651853	C/T	-0.02956	0.008394	0.0004308	0.0002154	HbA1c	-0.0308693	0.00796565	0.000107166	No	-0.000121187	0.0262751	0.99632	No					-	-0.0038522	0.0263265	0.883668	No	4.43
CASZ1	rs116052684	1:10651853	C/T	-0.02956	0.008394	0.0004308	0.0002154	SAlb	-0.0305319	0.00793436	0.000119788	No	0.00437672	0.0147705	0.766996	No					-	3.87641e-05	0.0147702	0.997906	No	3.29
CASZ1	rs116052684	1:10651853	C/T	-0.02956	0.008394	0.0004308	0.0002154	SCr	-0.011563	0.00494342	0.0193507	Yes	0.0250377	0.00815576	0.00214672	No					No	0.000369329	0.00507004	0.941931	No	-60.88
CASZ1	rs116052684	1:10651853	C/T	-0.02956	0.008394	0.0004308	0.0002154	UAlb	-0.0303257	0.00791522	0.000128231	No	3.01842	3.76622	0.422893	No					-	1.40588	3.75984	0.708472	No	2.59
CASZ1	rs116052684	1:10651853	C/T	-0.02956	0.008394	0.0004308	0.0002154	UCr	-0.0316411	0.00787022	5.85309e-05	No	-3.12277	4.08632	0.444765	No					-	-5.12204	4.05682	0.206772	No	7.04
CASZ1	rs116052684	1:10651853	C/T	-0.02956	0.008394	0.0004308	0.0002154	UACR	-0.0309877	0.00790512	8.91534e-05	No	0.335104	4.69456	0.943096	No					-	-2.70889	4.67662	0.56244	No	4.83
CASZ1	rs116052684	1:10651853	C/T	-0.02956	0.008394	0.0004308	0.0002154	PTT	-0.0308625	0.00794804	0.000103818	No	-0.62786	0.714111	0.379303	No					-	-0.401091	0.714074	0.574338	No	4.41
CASZ1	rs116052684	1:10651853	C/T	-0.02956	0.008394	0.0004308	0.0002154	INR PT	-0.0312466	0.00795071	8.54976e-05	No	0.00216548	0.0115206	0.850907	No					-	-0.000968682	0.0115249	0.933017	No	5.71
CASZ1	rs116052684	1:10651853	C/T	-0.02956	0.008394	0.0004308	0.0002154	aPTT ratio	-0.0313172	0.00796751	8.52967e-05	No	0.000846683	0.00469609	0.856924	No					-	0.000585787	0.00470749	0.900972	No	5.94
CASZ1	rs116052684	1:10651853	C/T	-0.02956	0.008394	0.0004308	0.0002154	aPTT	-0.0269345	0.00980944	0.0060538	Yes	0.00720108	0.181776	0.968401	No					No	-0.00446072	0.182432	0.980493	No	-8.88
CASZ1	rs116052684	1:10651853	C/T	-0.02956	0.008394	0.0004308	0.0002154	Fibrinogen	-0.0315306	0.00796642	7.61197e-05	No	3.66149	3.54284	0.301399	No					-	4.21481	3.5505	0.235214	No	6.67
CASZ1	rs116052684	1:10651853	C/T	-0.02956	0.008394	0.0004308	0.0002154	AT	-0.0314273	0.00796752	8.05311e-05	No	0.558299	0.635035	0.379334	No					-	0.591726	0.636596	0.352644	No	6.32
CASZ1	rs116052684	1:10651853	C/T	-0.02956	0.008394	0.0004308	0.0002154	BGlucose	-0.0309708	0.0079497	9.84872e-05	No	-0.760479	0.842648	0.366819	No					-	-0.910205	0.844173	0.280961	No	4.77
CASZ1	rs116052684	1:10651853	C/T	-0.02956	0.008394	0.0004308	0.0002154	Urate	-0.0305228	0.00771478	7.66028e-05	No	-0.000209298	0.0790595	0.997888	No					-	-0.0674309	0.0768501	0.380272	No	3.26
CASZ1	rs116052684	1:10651853	C/T	-0.02956	0.008394	0.0004308	0.0002154	AST GOT	-0.03077	0.00797226	0.000114264	No	0.634938	0.510038	0.213204	No					-	0.529248	0.510598	0.299983	No	4.09
CASZ1	rs116052684	1:10651853	C/T	-0.02956	0.008394	0.0004308	0.0002154	ALT GPT	-0.0304954	0.00795486	0.000127067	No	1.05902	0.848127	0.211821	No					-	1.02605	0.850054	0.227444	No	3.16
CASZ1	rs116052684	1:10651853	C/T	-0.02956	0.008394	0.0004308	0.0002154	GGT	-0.030678	0.00795457	0.000115661	No	0.603398	1.89823	0.750587	No					-	0.516249	1.90278	0.786156	No	3.78
CASZ1	rs116052684	1:10651853	C/T	-0.02956	0.008394	0.0004308	0.0002154	ALP	-0.0307226	0.00795485	0.000113104	No	1.06937	1.21037	0.376982	No					-	1.05226	1.21329	0.385808	No	3.93
CASZ1	rs116052684	1:10651853	C/T	-0.02956	0.008394	0.0004308	0.0002154	TB	-0.030456	0.00794911	0.000128203	No	0.0274998	0.0275167	0.317633	No					-	0.015941	0.0275052	0.562222	No	3.03
CASZ1	rs116052684	1:10651853	C/T	-0.02956	0.008394	0.0004308	0.0002154	DB	-0.0306227	0.00794629	0.000117061	No	0.00336412	0.00724243	0.642298	No					-	0.000435538	0.00724289	0.952051	No	3.6
CASZ1	rs116052684	1:10651853	C/T	-0.02956	0.008394	0.0004308	0.0002154	Lipase	-0.0300624	0.00791124	0.000145566	No	0.776535	1.04154	0.455947	No					-	0.378442	1.0384	0.715531	No	1.7
CASZ1	rs116052684	1:10651853	C/T	-0.02956	0.008394	0.0004308	0.0002154	TC	-0.0305921	0.00795486	0.000120941	No	2.70186	2.45959	0.272012	No					-	2.61714	2.46555	0.288495	No	3.49
CASZ1	rs116052684	1:10651853	C/T	-0.02956	0.008394	0.0004308	0.0002154	HDL	-0.0308949	0.00795172	0.000102852	No	0.620141	0.782145	0.427871	No					-	0.723125	0.783715	0.356191	No	4.52
CASZ1	rs116052684	1:10651853	C/T	-0.02956	0.008394	0.0004308	0.0002154	LDL	-0.0306728	0.00795575	0.000116244	No	2.28102	2.14696	0.28806	No					-	2.23711	2.15231	0.298642	No	3.76
CASZ1	rs116052684	1:10651853	C/T	-0.02956	0.008394	0.0004308	0.0002154	TG	-0.0311231	0.00793801	8.88471e-05	No	-3.49143	4.10709	0.395291	No					-	-4.45073	4.10845	0.278696	No	5.29
CASZ1	rs116052684	1:10651853	C/T	-0.02956	0.008394	0.0004308	0.0002154	Sodium	-0.0300462	0.00805297	0.000191753	No	0.00725868	0.116561	0.950346	No					-	-0.00316631	0.116805	0.978375	No	1.64
CASZ1	rs116052684	1:10651853	C/T	-0.02956	0.008394	0.0004308	0.0002154	Potassium	-0.0291921	0.00792308	0.000230409	No	0.0422779	0.0215611	0.0499251	No					-	0.0343141	0.021513	0.110735	No	-1.24
CASZ1	rs116052684	1:10651853	C/T	-0.02956	0.008394	0.0004308	0.0002154	Chlorine	-0.0308471	0.00795278	0.000105644	No	0.0979322	0.12911	0.44816	No					-	0.116193	0.129393	0.369212	No	4.35
CASZ1	rs116052684	1:10651853	C/T	-0.02956	0.008394	0.0004308	0.0002154	Calcium	-0.0301337	0.0079262	0.000144498	No	0.00467557	0.00518709	0.367405	No					-	0.0025999	0.00518106	0.615813	No	1.94
CASZ1	rs116052684	1:10651853	C/T	-0.02956	0.008394	0.0004308	0.0002154	Phosphorus	-0.0302878	0.00795074	0.000140114	No	0.036636	0.0287709	0.202917	No					-	0.0290655	0.0288101	0.313065	No	2.46
CASZ1	rs116052684	1:10651853	C/T	-0.02956	0.008394	0.0004308	0.0002154	Magnesium	-0.0297116	0.00793966	0.000183444	No	0.0153452	0.00826933	0.0635295	No					-	0.013969	0.00827117	0.0912733	No	0.51
CASZ1	rs116052684	1:10651853	C/T	-0.02956	0.008394	0.0004308	0.0002154	Iron	-0.0306351	0.00795664	0.00011872	No	3.35985	2.3687	0.156094	No					-	3.33561	2.37453	0.160128	No	3.64
CASZ1	rs116052684	1:10651853	C/T	-0.02956	0.008394	0.0004308	0.0002154	Ferritin	-0.0307164	0.00795474	0.000113444	No	-4.62092	7.30303	0.526918	No					-	-4.92072	7.32091	0.501506	No	3.91
CASZ1	rs116052684	1:10651853	C/T	-0.02956	0.008394	0.0004308	0.0002154	Transferrin	-0.0309746	0.00794776	9.79075e-05	No	-2.2033	2.57777	0.392722	No					-	-2.53338	2.58174	0.326483	No	4.79
CASZ1	rs116052684	1:10651853	C/T	-0.02956	0.008394	0.0004308	0.0002154	TIBC	-0.0309687	0.00794928	9.8509e-05	No	-2.76093	3.22268	0.391621	No					-	-3.17567	3.22762	0.325186	No	4.77
CASZ1	rs116052684	1:10651853	C/T	-0.02956	0.008394	0.0004308	0.0002154	TS	-0.0308692	0.00795474	0.00010486	No	0.770591	0.831724	0.354209	No					-	0.83867	0.833629	0.314417	No	4.43
CASZ1	rs116052684	1:10651853	C/T	-0.02956	0.008394	0.0004308	0.0002154	Homocyst	-0.0293463	0.00788693	0.000199623	No	0.327063	0.256892	0.202993	No					-	0.103177	0.251139	0.681202	No	-0.72
CASZ1	rs116052684	1:10651853	C/T	-0.02956	0.008394	0.0004308	0.0002154	CRP	-0.0305929	0.00795394	0.00012067	No	0.0267714	0.0318523	0.400656	No					-	0.0256823	0.0319273	0.421185	No	3.49
CASZ1	rs116052684	1:10651853	C/T	-0.02956	0.008394	0.0004308	0.0002154	TSH	-0.0298109	0.00793462	0.000172884	No	0.1151	0.0742854	0.121311	No					-	0.0923102	0.0742707	0.213938	No	0.85
CASZ1	rs116052684	1:10651853	C/T	-0.02956	0.008394	0.0004308	0.0002154	FT3	-0.0188401	0.0385659	0.62542	Yes	-0.206554	0.260415	0.428093	No					No	-0.190818	0.25933	0.462227	No	-36.26
CASZ1	rs116052684	1:10651853	C/T	-0.02956	0.008394	0.0004308	0.0002154	FT4	-0.0218896	0.0386465	0.571396	Yes	-0.0350288	0.0629704	0.578296	No					No	-0.0341529	0.0630446	0.588272	No	-25.95
CASZ1	rs116052684	1:10651853	C/T	-0.02956	0.008394	0.0004308	0.0002154	Cortisol	-0.030765	0.0078793	9.50193e-05	No	-0.0136216	0.25127	0.956768	No					-	-0.151127	0.24952	0.544747	No	4.08
CASZ1	rs116052684	1:10651853	C/T	-0.02956	0.008394	0.0004308	0.0002154	WBC	-0.0308981	0.00796963	0.000106429	No	-0.0961084	0.105898	0.364133	No					-	-0.0954848	0.106156	0.368419	No	4.53
CASZ1	rs116052684	1:10651853	C/T	-0.02956	0.008394	0.0004308	0.0002154	RBC	-0.031317	0.00796341	8.45888e-05	No	-0.0366094	0.0265073	0.167276	No					-	-0.0415946	0.0265506	0.117235	No	5.94
CASZ1	rs116052684	1:10651853	C/T	-0.02956	0.008394	0.0004308	0.0002154	HGB	-0.0311421	0.00796064	9.21306e-05	No	-0.0616108	0.0821041	0.453032	No					-	-0.0779169	0.0822139	0.343288	No	5.35
CASZ1	rs116052684	1:10651853	C/T	-0.02956	0.008394	0.0004308	0.0002154	HCT	-0.0311009	0.00795757	9.35378e-05	No	-0.120778	0.215113	0.574494	No					-	-0.168317	0.215319	0.434405	No	5.21
CASZ1	rs116052684	1:10651853	C/T	-0.02956	0.008394	0.0004308	0.0002154	MCV	-0.0306695	0.00796988	0.000119733	No	0.411041	0.249485	0.0994743	No					-	0.407807	0.250065	0.102963	No	3.75
CASZ1	rs116052684	1:10651853	C/T	-0.02956	0.008394	0.0004308	0.0002154	MCH	-0.0308119	0.00796976	0.000111283	No	0.0957367	0.101243	0.344368	No					-	0.0956587	0.10149	0.345937	No	4.23
CASZ1	rs116052684	1:10651853	C/T	-0.02956	0.008394	0.0004308	0.0002154	MCHC	-0.0308025	0.00796949	0.000111761	No	-0.0462774	0.0612258	0.449757	No					-	-0.0457588	0.061377	0.455965	No	4.2
CASZ1	rs116052684	1:10651853	C/T	-0.02956	0.008394	0.0004308	0.0002154	RDW	-0.0308007	0.00796868	0.000111684	No	-0.0261408	0.0583326	0.654066	No					-	-0.0216723	0.058472	0.710911	No	4.2
CASZ1	rs116052684	1:10651853	C/T	-0.02956	0.008394	0.0004308	0.0002154	PLT	-0.031262	0.0079657	8.74593e-05	No	4.49102	3.24127	0.165908	No					-	5.30365	3.24667	0.102381	No	5.76
CASZ1	rs116052684	1:10651853	C/T	-0.02956	0.008394	0.0004308	0.0002154	MPV	-0.0311579	0.00796124	9.14911e-05	No	-0.0490242	0.0503876	0.330605	No					-	-0.0572904	0.0504721	0.256365	No	5.41
CASZ1	rs116052684	1:10651853	C/T	-0.02956	0.008394	0.0004308	0.0002154	Neutrophils	-0.0309266	0.00796679	0.000104283	No	0.230434	0.498407	0.643846	No					-	0.228872	0.49939	0.646744	No	4.62
CASZ1	rs116052684	1:10651853	C/T	-0.02956	0.008394	0.0004308	0.0002154	Lymphocytes	-0.0308991	0.00796762	0.000105948	No	-0.163069	0.456754	0.721087	No					-	-0.162523	0.45773	0.72255	No	4.53
CASZ1	rs116052684	1:10651853	C/T	-0.02956	0.008394	0.0004308	0.0002154	Monocytes	-0.0308138	0.00796958	0.000111136	No	-0.100827	0.119913	0.40046	No					-	-0.0897764	0.1202	0.455147	No	4.24
CASZ1	rs116052684	1:10651853	C/T	-0.02956	0.008394	0.0004308	0.0002154	Eosinophils	-0.0307903	0.00796538	0.000111548	No	0.0224168	0.11503	0.845493	No					-	0.0132129	0.115255	0.908732	No	4.16
CASZ1	rs116052684	1:10651853	C/T	-0.02956	0.008394	0.0004308	0.0002154	Basophils	-0.0308663	0.00796948	0.000108153	No	-0.00734265	0.0194515	0.705821	No					-	-0.00802253	0.0195	0.680779	No	4.42
CASZ1	rs116052684	1:10651853	C/T	-0.02956	0.008394	0.0004308	0.0002154	AntiTPO	-0.0302834	0.0079619	0.000143484	No	18.4161	7.66274	0.0162646	No					-	17.508	7.6806	0.0226577	No	2.45
CASZ1	rs116052684	1:10651853	C/T	-0.02956	0.008394	0.0004308	0.0002154	Urine pH	-0.0303242	0.00791891	0.000129265	No	-0.0342415	0.0385322	0.374214	No					-	-0.020239	0.0384935	0.599055	No	2.59
CASZ1	rs116052684	1:10651853	C/T	-0.02956	0.008394	0.0004308	0.0002154	UGlucose	-0.0308458	0.00794224	0.000103503	No	0.452855	2.8017	0.871596	No					-	0.162941	2.80762	0.953722	No	4.35
CASZ1	rs116052684	1:10651853	C/T	-0.02956	0.008394	0.0004308	0.0002154	UProteins	-0.0301744	0.00792771	0.000141953	No	0.640156	0.489703	0.191164	No					-	0.515148	0.489797	0.292936	No	2.08
CASZ1	rs116052684	1:10651853	C/T	-0.02956	0.008394	0.0004308	0.0002154	UHGB	-0.0309422	0.00794509	9.9031e-05	No	-0.00501603	0.00730618	0.492385	No					-	-0.00536462	0.00732408	0.463903	No	4.68
CASZ1	rs74748843	1:10670853	T/C	-0.02776	0.008055	0.0005697	0.00028485	Height	-0.0287809	0.00765562	0.000171246	No	0.818961	0.52017	0.115424	No					-	0.749587	0.520768	0.150072	No	3.68
CASZ1	rs74748843	1:10670853	T/C	-0.02776	0.008055	0.0005697	0.00028485	Weight	-0.0273194	0.00766613	0.000367435	No	0.252872	0.853672	0.767071	No					-	0.159266	0.85423	0.8521	No	-1.59
CASZ1	rs74748843	1:10670853	T/C	-0.02776	0.008055	0.0005697	0.00028485	BMI	-0.0275861	0.00767263	0.000325464	No	-0.174065	0.260253	0.503618	No					-	-0.187954	0.260683	0.470922	No	-0.63
CASZ1	rs74748843	1:10670853	T/C	-0.02776	0.008055	0.0005697	0.00028485	Body Fat	-0.0281286	0.00769087	0.000256087	No	-0.221547	0.536904	0.67988	No					-	-0.220269	0.538193	0.682347	No	1.33
CASZ1	rs74748843	1:10670853	T/C	-0.02776	0.008055	0.0005697	0.00028485	Visceral Fat	-0.0281689	0.00768756	0.000249375	No	-0.0139221	0.246746	0.955006	No					-	-0.0334674	0.247081	0.892258	No	1.47
CASZ1	rs74748843	1:10670853	T/C	-0.02776	0.008055	0.0005697	0.00028485	SBP	-0.0304685	0.00773533	8.24304e-05	No	-1.12175	0.930442	0.227997	No					-	-1.20898	0.932686	0.194925	No	9.76
CASZ1	rs74748843	1:10670853	T/C	-0.02776	0.008055	0.0005697	0.00028485	DBP	-0.0303269	0.00773548	8.89672e-05	No	-0.353073	0.53218	0.507059	No					-	-0.343978	0.533532	0.519124	No	9.25
CASZ1	rs74748843	1:10670853	T/C	-0.02776	0.008055	0.0005697	0.00028485	Pulse Rate	-0.0298644	0.00773021	0.000112566	No	-0.779516	0.503785	0.121819	No					-	-0.681046	0.504646	0.177191	No	7.58
CASZ1	rs74748843	1:10670853	T/C	-0.02776	0.008055	0.0005697	0.00028485	HbA1c	-0.0300658	0.00766342	8.79242e-05	No	0.00139454	0.0252813	0.956011	No					-	-0.00221634	0.0253286	0.930273	No	8.31
CASZ1	rs74748843	1:10670853	T/C	-0.02776	0.008055	0.0005697	0.00028485	SAlb	-0.0295985	0.00763434	0.000106414	No	0.00852928	0.0142133	0.54846	No					-	0.0043342	0.0142119	0.760396	No	6.62
CASZ1	rs74748843	1:10670853	T/C	-0.02776	0.008055	0.0005697	0.00028485	SCr	-0.0109949	0.00475665	0.020826	Yes	0.0247671	0.00784715	0.00160317	No					No	0.000722127	0.00487842	0.882326	No	-60.39
CASZ1	rs74748843	1:10670853	T/C	-0.02776	0.008055	0.0005697	0.00028485	UAlb	-0.0295472	0.00761577	0.000105231	No	2.95576	3.62418	0.414767	No					-	1.39721	3.61773	0.699348	No	6.44
CASZ1	rs74748843	1:10670853	T/C	-0.02776	0.008055	0.0005697	0.00028485	UCr	-0.0309076	0.00757245	4.50728e-05	No	-3.30227	3.93219	0.401037	No					-	-5.26093	3.90344	0.177763	No	11.34
CASZ1	rs74748843	1:10670853	T/C	-0.02776	0.008055	0.0005697	0.00028485	UACR	-0.0301945	0.00760604	7.24277e-05	No	0.290844	4.51752	0.948668	No					-	-2.62392	4.49986	0.559831	No	8.77
CASZ1	rs74748843	1:10670853	T/C	-0.02776	0.008055	0.0005697	0.00028485	PTT	-0.0302157	0.00764542	7.79884e-05	No	-0.41421	0.687042	0.546596	No					-	-0.193643	0.686939	0.778032	No	8.85
CASZ1	rs74748843	1:10670853	T/C	-0.02776	0.008055	0.0005697	0.00028485	INR PT	-0.0305049	0.00764815	6.69524e-05	No	0.00055534	0.0110837	0.96004	No					-	-0.00249755	0.0110868	0.821772	No	9.89
CASZ1	rs74748843	1:10670853	T/C	-0.02776	0.008055	0.0005697	0.00028485	aPTT ratio	-0.0304902	0.00766442	6.99401e-05	No	-0.00146173	0.00451797	0.746295	No					-	-0.00171179	0.00452852	0.705437	No	9.83
CASZ1	rs74748843	1:10670853	T/C	-0.02776	0.008055	0.0005697	0.00028485	aPTT	-0.024706	0.00936526	0.0083587	Yes	-0.0625149	0.173573	0.718737	No					No	-0.073672	0.17415	0.672282	No	-11
CASZ1	rs74748843	1:10670853	T/C	-0.02776	0.008055	0.0005697	0.00028485	Fibrinogen	-0.0307535	0.00766353	6.03929e-05	No	4.40989	3.40837	0.19575	No					-	4.94136	3.41542	0.147989	No	10.78
CASZ1	rs74748843	1:10670853	T/C	-0.02776	0.008055	0.0005697	0.00028485	AT	-0.0306115	0.00766438	6.54295e-05	No	0.548697	0.61095	0.369151	No					-	0.581204	0.612397	0.342611	No	10.27
CASZ1	rs74748843	1:10670853	T/C	-0.02776	0.008055	0.0005697	0.00028485	BGlucose	-0.0301745	0.00764892	8.03582e-05	No	-0.701388	0.810874	0.387071	No					-	-0.845707	0.812271	0.297824	No	8.7
CASZ1	rs74748843	1:10670853	T/C	-0.02776	0.008055	0.0005697	0.00028485	Urate	-0.0302095	0.00742272	4.73973e-05	No	-0.0184639	0.0760779	0.808245	No					-	-0.0844029	0.0739436	0.25371	No	8.82
CASZ1	rs74748843	1:10670853	T/C	-0.02776	0.008055	0.0005697	0.00028485	AST GOT	-0.0300384	0.00766982	9.0455e-05	No	0.524728	0.490773	0.28501	No					-	0.421299	0.491266	0.391146	No	8.21
CASZ1	rs74748843	1:10670853	T/C	-0.02776	0.008055	0.0005697	0.00028485	ALT GPT	-0.0297629	0.00765368	0.000101426	No	0.829491	0.816164	0.309497	No					-	0.794927	0.817947	0.331145	No	7.22
CASZ1	rs74748843	1:10670853	T/C	-0.02776	0.008055	0.0005697	0.00028485	GGT	-0.0299033	0.00765363	9.40262e-05	No	0.586299	1.82665	0.74824	No					-	0.500719	1.83086	0.784484	No	7.72
CASZ1	rs74748843	1:10670853	T/C	-0.02776	0.008055	0.0005697	0.00028485	ALP	-0.0299414	0.00765379	9.21465e-05	No	0.806168	1.16474	0.488863	No					-	0.789813	1.16745	0.49872	No	7.86
CASZ1	rs74748843	1:10670853	T/C	-0.02776	0.008055	0.0005697	0.00028485	TB	-0.0296958	0.00764837	0.000103991	No	0.0258649	0.0264791	0.32869	No					-	0.0149059	0.0264657	0.573299	No	6.97
CASZ1	rs74748843	1:10670853	T/C	-0.02776	0.008055	0.0005697	0.00028485	DB	-0.0298634	0.00764564	9.44714e-05	No	0.00292735	0.00696931	0.674469	No					-	0.000140307	0.00696913	0.983938	No	7.58
CASZ1	rs74748843	1:10670853	T/C	-0.02776	0.008055	0.0005697	0.00028485	Lipase	-0.0284284	0.00761338	0.000189487	No	1.85957	1.00212	0.0635336	No					-	1.47543	0.99905	0.139752	No	2.41
CASZ1	rs74748843	1:10670853	T/C	-0.02776	0.008055	0.0005697	0.00028485	TC	-0.0297951	0.00765423	9.97975e-05	No	3.35177	2.36675	0.15675	No					-	3.27143	2.37227	0.167916	No	7.33
CASZ1	rs74748843	1:10670853	T/C	-0.02776	0.008055	0.0005697	0.00028485	HDL	-0.0301669	0.00765103	8.10617e-05	No	0.774641	0.752634	0.303391	No					-	0.875222	0.754076	0.24581	No	8.67
CASZ1	rs74748843	1:10670853	T/C	-0.02776	0.008055	0.0005697	0.00028485	LDL	-0.0298919	0.00765503	9.48879e-05	No	2.78216	2.06593	0.178111	No					-	2.74244	2.07089	0.18544	No	7.68
CASZ1	rs74748843	1:10670853	T/C	-0.02776	0.008055	0.0005697	0.00028485	TG	-0.0303564	0.00763771	7.10058e-05	No	-3.54779	3.95219	0.369379	No					-	-4.48722	3.95314	0.25636	No	9.35
CASZ1	rs74748843	1:10670853	T/C	-0.02776	0.008055	0.0005697	0.00028485	Sodium	-0.0288929	0.00775079	0.000194303	No	0.0638889	0.112195	0.569068	No					-	0.0540159	0.11242	0.630894	No	4.08
CASZ1	rs74748843	1:10670853	T/C	-0.02776	0.008055	0.0005697	0.00028485	Potassium	-0.0283745	0.00762354	0.000198759	No	0.0435107	0.0207473	0.0360035	No					-	0.0357527	0.0206993	0.0841555	No	2.21
CASZ1	rs74748843	1:10670853	T/C	-0.02776	0.008055	0.0005697	0.00028485	Chlorine	-0.0301079	0.00765206	8.38844e-05	No	0.12334	0.124239	0.32085	No					-	0.140957	0.124499	0.257582	No	8.46
CASZ1	rs74748843	1:10670853	T/C	-0.02776	0.008055	0.0005697	0.00028485	Calcium	-0.0294753	0.00762622	0.000111788	No	0.00374462	0.00499155	0.453156	No					-	0.00173492	0.00498527	0.72784	No	6.18
CASZ1	rs74748843	1:10670853	T/C	-0.02776	0.008055	0.0005697	0.00028485	Phosphorus	-0.0294749	0.00765011	0.00011746	No	0.0397278	0.0276853	0.151325	No					-	0.0324894	0.0277207	0.241214	No	6.18
CASZ1	rs74748843	1:10670853	T/C	-0.02776	0.008055	0.0005697	0.00028485	Magnesium	-0.0288816	0.00763961	0.000157407	No	0.0162986	0.0079572	0.0405573	No					-	0.0149328	0.0079583	0.060631	No	4.04
CASZ1	rs74748843	1:10670853	T/C	-0.02776	0.008055	0.0005697	0.00028485	Iron	-0.0298875	0.00765519	9.5147e-05	No	2.17051	2.2795	0.341026	No					-	2.13987	2.28491	0.349027	No	7.66
CASZ1	rs74748843	1:10670853	T/C	-0.02776	0.008055	0.0005697	0.00028485	Ferritin	-0.0299425	0.00765383	9.20963e-05	No	-4.95479	7.0276	0.480797	No					-	-5.23974	7.04418	0.456991	No	7.86
CASZ1	rs74748843	1:10670853	T/C	-0.02776	0.008055	0.0005697	0.00028485	Transferrin	-0.0300292	0.00764693	8.65962e-05	No	-0.896217	2.48064	0.717894	No					-	-1.21625	2.48425	0.624439	No	8.17
CASZ1	rs74748843	1:10670853	T/C	-0.02776	0.008055	0.0005697	0.00028485	TIBC	-0.0300224	0.00764838	8.7185e-05	No	-1.12092	3.10125	0.717777	No					-	-1.52296	3.10574	0.623883	No	8.15
CASZ1	rs74748843	1:10670853	T/C	-0.02776	0.008055	0.0005697	0.00028485	TS	-0.0300092	0.00765357	8.87867e-05	No	0.341942	0.800386	0.669227	No					-	0.406304	0.802152	0.612504	No	8.1
CASZ1	rs74748843	1:10670853	T/C	-0.02776	0.008055	0.0005697	0.00028485	Homocyst	-0.0293564	0.00759185	0.000110962	No	0.252756	0.247336	0.306845	No					-	0.0321714	0.241773	0.894145	No	5.75
CASZ1	rs74748843	1:10670853	T/C	-0.02776	0.008055	0.0005697	0.00028485	CRP	-0.0297784	0.00765335	0.000100512	No	0.0373427	0.03065	0.223115	No					-	0.0362933	0.0307194	0.237454	No	7.27
CASZ1	rs74748843	1:10670853	T/C	-0.02776	0.008055	0.0005697	0.00028485	TSH	-0.0291208	0.00763432	0.000137291	No	0.104066	0.0714851	0.145485	No					-	0.0818924	0.0714644	0.251856	No	4.9
CASZ1	rs74748843	1:10670853	T/C	-0.02776	0.008055	0.0005697	0.00028485	FT3	-0.0140836	0.0382206	0.712687	Yes	-0.21579	0.258015	0.403398	No					No	-0.203319	0.256901	0.429107	No	-49.27
CASZ1	rs74748843	1:10670853	T/C	-0.02776	0.008055	0.0005697	0.00028485	FT4	-0.0172378	0.0382993	0.652866	Yes	-0.0379927	0.0623881	0.542845	No					No	-0.0372946	0.0624532	0.550697	No	-37.9
CASZ1	rs74748843	1:10670853	T/C	-0.02776	0.008055	0.0005697	0.00028485	Cortisol	-0.0296139	0.00758138	9.43946e-05	No	0.0728144	0.241793	0.763312	No					-	-0.0606336	0.240093	0.800627	No	6.68
CASZ1	rs74748843	1:10670853	T/C	-0.02776	0.008055	0.0005697	0.00028485	WBC	-0.0301094	0.00766724	8.65766e-05	No	-0.0936507	0.101892	0.358058	No					-	-0.0931961	0.102132	0.361522	No	8.46
CASZ1	rs74748843	1:10670853	T/C	-0.02776	0.008055	0.0005697	0.00028485	RBC	-0.0305299	0.0076613	6.79672e-05	No	-0.0366813	0.0255046	0.150401	No					-	-0.0415107	0.0255439	0.104178	No	9.98
CASZ1	rs74748843	1:10670853	T/C	-0.02776	0.008055	0.0005697	0.00028485	HGB	-0.0303373	0.00765858	7.5079e-05	No	-0.0580043	0.078999	0.462819	No					-	-0.0738368	0.0790976	0.350589	No	9.28
CASZ1	rs74748843	1:10670853	T/C	-0.02776	0.008055	0.0005697	0.00028485	HCT	-0.030288	0.00765562	7.66385e-05	No	-0.108522	0.206978	0.60007	No					-	-0.154737	0.207158	0.455111	No	9.11
CASZ1	rs74748843	1:10670853	T/C	-0.02776	0.008055	0.0005697	0.00028485	MCV	-0.0298801	0.0076676	9.80509e-05	No	0.417172	0.240046	0.0822614	No					-	0.413622	0.240582	0.0855988	No	7.64
CASZ1	rs74748843	1:10670853	T/C	-0.02776	0.008055	0.0005697	0.00028485	MCH	-0.0300229	0.00766742	9.07553e-05	No	0.0997424	0.0974131	0.305901	No					-	0.0995992	0.0976421	0.307732	No	8.15
CASZ1	rs74748843	1:10670853	T/C	-0.02776	0.008055	0.0005697	0.00028485	MCHC	-0.0300199	0.00766707	9.0832e-05	No	-0.0413409	0.0589104	0.482845	No					-	-0.040755	0.0590507	0.490103	No	8.14
CASZ1	rs74748843	1:10670853	T/C	-0.02776	0.008055	0.0005697	0.00028485	RDW	-0.0300499	0.00766625	8.92202e-05	No	-0.00801944	0.0561269	0.886387	No					-	-0.00363392	0.056256	0.948497	No	8.25
CASZ1	rs74748843	1:10670853	T/C	-0.02776	0.008055	0.0005697	0.00028485	PLT	-0.0303975	0.00766324	7.33869e-05	No	3.61815	3.11878	0.246028	No					-	4.38908	3.1237	0.160025	No	9.5
CASZ1	rs74748843	1:10670853	T/C	-0.02776	0.008055	0.0005697	0.00028485	MPV	-0.0303346	0.00765913	7.52797e-05	No	-0.0436054	0.0484822	0.368456	No					-	-0.0516255	0.0485593	0.287743	No	9.27
CASZ1	rs74748843	1:10670853	T/C	-0.02776	0.008055	0.0005697	0.00028485	Neutrophils	-0.0301595	0.00766454	8.37757e-05	No	0.274921	0.479555	0.566465	No					-	0.276006	0.480457	0.565666	No	8.64
CASZ1	rs74748843	1:10670853	T/C	-0.02776	0.008055	0.0005697	0.00028485	Lymphocytes	-0.0301194	0.00766531	8.57543e-05	No	-0.181001	0.439479	0.680455	No					-	-0.182358	0.440378	0.678815	No	8.5
CASZ1	rs74748843	1:10670853	T/C	-0.02776	0.008055	0.0005697	0.00028485	Monocytes	-0.0300304	0.00766716	9.03386e-05	No	-0.0895904	0.115378	0.437476	No					-	-0.0791525	0.115644	0.493709	No	8.18
CASZ1	rs74748843	1:10670853	T/C	-0.02776	0.008055	0.0005697	0.00028485	Eosinophils	-0.0300813	0.0076631	8.71312e-05	No	-0.0123617	0.11068	0.911073	No					-	-0.02172	0.110886	0.84471	No	8.36
CASZ1	rs74748843	1:10670853	T/C	-0.02776	0.008055	0.0005697	0.00028485	Basophils	-0.0300804	0.00766711	8.79211e-05	No	-0.00824986	0.0187158	0.659369	No					-	-0.00890206	0.0187608	0.635151	No	8.36
CASZ1	rs74748843	1:10670853	T/C	-0.02776	0.008055	0.0005697	0.00028485	AntiTPO	-0.0299212	0.00767116	9.66221e-05	No	14.5866	7.3853	0.0482861	No					-	13.7029	7.40197	0.0641629	No	7.79
CASZ1	rs74748843	1:10670853	T/C	-0.02776	0.008055	0.0005697	0.00028485	Urine pH	-0.0292472	0.00761984	0.000124645	No	-0.0511886	0.037077	0.167431	No					-	-0.0376935	0.0370372	0.308835	No	5.36
CASZ1	rs74748843	1:10670853	T/C	-0.02776	0.008055	0.0005697	0.00028485	UGlucose	-0.0300664	0.00764174	8.39287e-05	No	0.37608	2.69604	0.889063	No					-	0.0924908	2.7015	0.972689	No	8.31
CASZ1	rs74748843	1:10670853	T/C	-0.02776	0.008055	0.0005697	0.00028485	UProteins	-0.0294596	0.00762767	0.00011307	No	0.576012	0.47124	0.221611	No					-	0.45375	0.471288	0.335678	No	6.12
CASZ1	rs74748843	1:10670853	T/C	-0.02776	0.008055	0.0005697	0.00028485	UHGB	-0.0301649	0.00764456	8.00267e-05	No	-0.00570361	0.00703058	0.417237	No					-	-0.00604506	0.00704718	0.391024	No	8.66
DDX1	rs807624	2:15642347	T/G	0.008862	0.002207	5.99e-05	2.995e-05	Height	0.00968646	0.00205613	2.49782e-06	No	-0.152455	0.139967	0.276082	No					-	-0.117272	0.139998	0.402236	No	9.3
DDX1	rs807624	2:15642347	T/G	0.008862	0.002207	5.99e-05	2.995e-05	Weight	0.00987312	0.00205405	1.55694e-06	No	-0.0742407	0.229156	0.745964	No					-	-0.01398	0.229118	0.951347	No	11.41
DDX1	rs807624	2:15642347	T/G	0.008862	0.002207	5.99e-05	2.995e-05	BMI	0.00990459	0.0020558	1.47212e-06	No	0.0136029	0.0698633	0.845626	No					-	0.0241041	0.0699212	0.730303	No	11.76
DDX1	rs807624	2:15642347	T/G	0.008862	0.002207	5.99e-05	2.995e-05	Body Fat	0.010155	0.00205553	7.92439e-07	No	0.154545	0.143756	0.282378	No					-	0.15292	0.143986	0.288241	No	14.59
DDX1	rs807624	2:15642347	T/G	0.008862	0.002207	5.99e-05	2.995e-05	Visceral Fat	0.0101623	0.00205509	7.74096e-07	No	0.0216947	0.0660863	0.742708	No					-	0.035058	0.0661223	0.595985	No	14.67
DDX1	rs807624	2:15642347	T/G	0.008862	0.002207	5.99e-05	2.995e-05	SBP	0.0100125	0.00207931	1.49161e-06	No	-0.0141544	0.250584	0.954956	No					-	0.00149829	0.25095	0.995236	No	12.98
DDX1	rs807624	2:15642347	T/G	0.008862	0.002207	5.99e-05	2.995e-05	DBP	0.0100101	0.00207949	1.50354e-06	No	0.075057	0.143316	0.600487	No					-	0.073528	0.143542	0.608494	No	12.95
DDX1	rs807624	2:15642347	T/G	0.008862	0.002207	5.99e-05	2.995e-05	Pulse Rate	0.0099815	0.00207777	1.57865e-06	No	0.0881004	0.135676	0.516133	No					-	0.0580998	0.135776	0.668728	No	12.63
DDX1	rs807624	2:15642347	T/G	0.008862	0.002207	5.99e-05	2.995e-05	HbA1c	0.00985127	0.0020544	1.6483e-06	No	0.0101997	0.00678813	0.132977	No					-	0.0112451	0.00679332	0.0978926	No	11.16
DDX1	rs807624	2:15642347	T/G	0.008862	0.002207	5.99e-05	2.995e-05	SAlb	0.00990757	0.00204893	1.34785e-06	No	0.00465261	0.00382122	0.223414	No					-	0.00597256	0.00381651	0.117631	No	11.8
DDX1	rs807624	2:15642347	T/G	0.008862	0.002207	5.99e-05	2.995e-05	SCr	0.00355235	0.00127715	0.00542155	Yes	-0.00804763	0.00210624	0.000133783	No					No	-0.000252414	0.00131016	0.84723	No	-59.91
DDX1	rs807624	2:15642347	T/G	0.008862	0.002207	5.99e-05	2.995e-05	UAlb	0.00958045	0.00204546	2.8533e-06	No	-0.311814	0.97516	0.74916	No					-	0.113122	0.972332	0.907385	No	8.11
DDX1	rs807624	2:15642347	T/G	0.008862	0.002207	5.99e-05	2.995e-05	UCr	0.00936773	0.00203327	4.13058e-06	No	-0.953152	1.05755	0.367461	No					-	-0.273471	1.04876	0.794285	No	5.71
DDX1	rs807624	2:15642347	T/G	0.008862	0.002207	5.99e-05	2.995e-05	UACR	0.00960502	0.00204305	2.61921e-06	No	-0.268483	1.21556	0.825196	No					-	0.364244	1.20949	0.763303	No	8.38
DDX1	rs807624	2:15642347	T/G	0.008862	0.002207	5.99e-05	2.995e-05	PTT	0.00986502	0.00204873	1.49206e-06	No	-0.152273	0.184433	0.409033	No					-	-0.217739	0.184192	0.237182	No	11.32
DDX1	rs807624	2:15642347	T/G	0.008862	0.002207	5.99e-05	2.995e-05	INR PT	0.00982462	0.00204951	1.66126e-06	No	0.00181518	0.00297536	0.541829	No					-	0.00276254	0.00297283	0.352775	No	10.86
DDX1	rs807624	2:15642347	T/G	0.008862	0.002207	5.99e-05	2.995e-05	aPTT ratio	0.00971662	0.00205401	2.26947e-06	No	0.00121394	0.00121281	0.316883	No					-	0.00119818	0.0012143	0.323802	No	9.64
DDX1	rs807624	2:15642347	T/G	0.008862	0.002207	5.99e-05	2.995e-05	aPTT	0.0127588	0.00240222	1.12566e-07	Yes	0.0648712	0.0446987	0.146745	No					No	0.0633801	0.0448065	0.157256	No	43.97
DDX1	rs807624	2:15642347	T/G	0.008862	0.002207	5.99e-05	2.995e-05	Fibrinogen	0.0097591	0.00205348	2.03734e-06	No	-0.347985	0.915043	0.703735	No					-	-0.460878	0.915934	0.61485	No	10.12
DDX1	rs807624	2:15642347	T/G	0.008862	0.002207	5.99e-05	2.995e-05	AT	0.00970127	0.0020541	2.35656e-06	No	0.273109	0.163993	0.0958694	No					-	0.264314	0.164201	0.107497	No	9.47
DDX1	rs807624	2:15642347	T/G	0.008862	0.002207	5.99e-05	2.995e-05	BGlucose	0.00972799	0.00205273	2.17651e-06	No	0.0758206	0.218012	0.728011	No					-	0.114706	0.218154	0.599036	No	9.77
DDX1	rs807624	2:15642347	T/G	0.008862	0.002207	5.99e-05	2.995e-05	Urate	0.00932095	0.00199249	2.93365e-06	No	-0.0156704	0.020455	0.44364	No					-	0.00777157	0.0198614	0.695591	No	5.18
DDX1	rs807624	2:15642347	T/G	0.008862	0.002207	5.99e-05	2.995e-05	AST GOT	0.00981362	0.00205464	1.81055e-06	No	0.0922875	0.131717	0.483539	No					-	0.126086	0.131699	0.338399	No	10.74
DDX1	rs807624	2:15642347	T/G	0.008862	0.002207	5.99e-05	2.995e-05	ALT GPT	0.0097826	0.00205423	1.94181e-06	No	0.187228	0.219458	0.393603	No					-	0.207611	0.2197	0.344693	No	10.39
DDX1	rs807624	2:15642347	T/G	0.008862	0.002207	5.99e-05	2.995e-05	GGT	0.00970969	0.00205411	2.30989e-06	No	-0.07255	0.491118	0.882564	No					-	-0.0437543	0.49172	0.929098	No	9.57
DDX1	rs807624	2:15642347	T/G	0.008862	0.002207	5.99e-05	2.995e-05	ALP	0.00969992	0.00205406	2.36311e-06	No	0.0905332	0.313149	0.772506	No					-	0.0838495	0.313538	0.789143	No	9.46
DDX1	rs807624	2:15642347	T/G	0.008862	0.002207	5.99e-05	2.995e-05	TB	0.00981775	0.00205289	1.7565e-06	No	0.00648078	0.00711999	0.362726	No					-	0.00856914	0.00710828	0.228033	No	10.78
DDX1	rs807624	2:15642347	T/G	0.008862	0.002207	5.99e-05	2.995e-05	DB	0.00971562	0.00205304	2.25e-06	No	-0.000499997	0.00187477	0.789708	No					-	6.12563e-05	0.0018727	0.973906	No	9.63
DDX1	rs807624	2:15642347	T/G	0.008862	0.002207	5.99e-05	2.995e-05	Lipase	0.00921713	0.00204348	6.53982e-06	Yes	-0.609911	0.269399	0.0235972	No					No	-0.479822	0.268293	0.0737374	No	4.01
DDX1	rs807624	2:15642347	T/G	0.008862	0.002207	5.99e-05	2.995e-05	TC	0.00969292	0.00205449	2.41465e-06	No	0.334775	0.636504	0.598928	No					-	0.373097	0.637293	0.558264	No	9.38
DDX1	rs807624	2:15642347	T/G	0.008862	0.002207	5.99e-05	2.995e-05	HDL	0.00967988	0.00205334	2.45885e-06	No	0.0874381	0.20236	0.665684	No					-	0.0610308	0.202533	0.763163	No	9.23
DDX1	rs807624	2:15642347	T/G	0.008862	0.002207	5.99e-05	2.995e-05	LDL	0.00971416	0.0020544	2.29275e-06	No	0.366487	0.555499	0.509433	No					-	0.379227	0.556231	0.495394	No	9.62
DDX1	rs807624	2:15642347	T/G	0.008862	0.002207	5.99e-05	2.995e-05	TG	0.00962405	0.00205027	2.71365e-06	No	-0.439786	1.06283	0.679039	No					-	-0.118221	1.06197	0.911363	No	8.6
DDX1	rs807624	2:15642347	T/G	0.008862	0.002207	5.99e-05	2.995e-05	Sodium	0.00926489	0.00210287	1.0651e-05	No	0.0117004	0.0304931	0.701204	No					-	0.0155673	0.0305178	0.60999	No	4.55
DDX1	rs807624	2:15642347	T/G	0.008862	0.002207	5.99e-05	2.995e-05	Potassium	0.00949348	0.00204718	3.57353e-06	No	-0.00591876	0.00558323	0.289126	No					-	-0.00343069	0.00556412	0.53753	No	7.13
DDX1	rs807624	2:15642347	T/G	0.008862	0.002207	5.99e-05	2.995e-05	Chlorine	0.00971908	0.00205354	2.2441e-06	No	-0.0123682	0.0334033	0.71119	No					-	-0.0160781	0.0334375	0.630641	No	9.67
DDX1	rs807624	2:15642347	T/G	0.008862	0.002207	5.99e-05	2.995e-05	Calcium	0.00946178	0.00204703	3.84369e-06	No	-0.00208292	0.00134191	0.120645	No					-	-0.00154411	0.00133883	0.248804	No	6.77
DDX1	rs807624	2:15642347	T/G	0.008862	0.002207	5.99e-05	2.995e-05	Phosphorus	0.00990755	0.00205375	1.42676e-06	No	0.015798	0.00744421	0.0338467	No					-	0.0173899	0.0074451	0.0195237	No	11.8
DDX1	rs807624	2:15642347	T/G	0.008862	0.002207	5.99e-05	2.995e-05	Magnesium	0.00946381	0.00205016	3.9578e-06	No	-0.00387029	0.00213941	0.0704732	No					-	-0.00321412	0.00213743	0.132681	No	6.79
DDX1	rs807624	2:15642347	T/G	0.008862	0.002207	5.99e-05	2.995e-05	Iron	0.00974851	0.00205481	2.12156e-06	No	0.803184	0.612909	0.190075	No					-	0.828688	0.6137	0.176945	No	10
DDX1	rs807624	2:15642347	T/G	0.008862	0.002207	5.99e-05	2.995e-05	Ferritin	0.00970029	0.00205406	2.36094e-06	No	-0.420591	1.88943	0.823849	No					-	-0.403596	1.89185	0.83107	No	9.46
DDX1	rs807624	2:15642347	T/G	0.008862	0.002207	5.99e-05	2.995e-05	Transferrin	0.00980563	0.00205235	1.79747e-06	No	0.791423	0.666883	0.235354	No					-	0.928439	0.667118	0.164039	No	10.65
DDX1	rs807624	2:15642347	T/G	0.008862	0.002207	5.99e-05	2.995e-05	TIBC	0.00982494	0.00205337	1.73595e-06	No	0.996947	0.833983	0.231957	No					-	1.16899	0.834277	0.161185	No	10.87
DDX1	rs807624	2:15642347	T/G	0.008862	0.002207	5.99e-05	2.995e-05	TS	0.00968642	0.00205442	2.45028e-06	No	0.210271	0.215207	0.32856	No					-	0.190064	0.215453	0.377712	No	9.3
DDX1	rs807624	2:15642347	T/G	0.008862	0.002207	5.99e-05	2.995e-05	Homocyst	0.0097568	0.00201883	1.36569e-06	No	0.00819102	0.0659036	0.90109	No					-	0.0764426	0.0643376	0.234803	No	10.1
DDX1	rs807624	2:15642347	T/G	0.008862	0.002207	5.99e-05	2.995e-05	CRP	0.00966332	0.00205397	2.57605e-06	No	-0.00997903	0.00824031	0.225923	No					-	-0.00945411	0.00825011	0.251848	No	9.04
DDX1	rs807624	2:15642347	T/G	0.008862	0.002207	5.99e-05	2.995e-05	TSH	0.00953439	0.0020488	3.30269e-06	No	-0.0208418	0.0192201	0.278223	No					-	-0.0142227	0.0191936	0.458704	No	7.59
DDX1	rs807624	2:15642347	T/G	0.008862	0.002207	5.99e-05	2.995e-05	FT3	0.017839	0.0110949	0.108564	Yes	0.145	0.0745951	0.0525345	No					No	0.13157	0.0745693	0.0783396	No	101.3
DDX1	rs807624	2:15642347	T/G	0.008862	0.002207	5.99e-05	2.995e-05	FT4	0.0197179	0.011078	0.075755	Yes	0.0236857	0.0180509	0.190123	No					No	0.0230454	0.0181319	0.20438	No	122.5
DDX1	rs807624	2:15642347	T/G	0.008862	0.002207	5.99e-05	2.995e-05	Cortisol	0.0100268	0.00203464	8.43714e-07	No	0.0690491	0.0650057	0.28817	No					-	0.111106	0.0644733	0.0848657	No	13.14
DDX1	rs807624	2:15642347	T/G	0.008862	0.002207	5.99e-05	2.995e-05	WBC	0.00969619	0.00205531	2.41812e-06	No	-0.0251088	0.0273619	0.358822	No					-	-0.0247131	0.0273963	0.367047	No	9.41
DDX1	rs807624	2:15642347	T/G	0.008862	0.002207	5.99e-05	2.995e-05	RBC	0.00977607	0.00205357	1.95757e-06	No	0.00551914	0.00684941	0.420386	No					-	0.00687095	0.00685258	0.316039	No	10.31
DDX1	rs807624	2:15642347	T/G	0.008862	0.002207	5.99e-05	2.995e-05	HGB	0.00977008	0.00205295	1.97212e-06	No	0.0136556	0.0212143	0.519786	No					-	0.0183288	0.0212177	0.387692	No	10.25
DDX1	rs807624	2:15642347	T/G	0.008862	0.002207	5.99e-05	2.995e-05	HCT	0.00975488	0.00205217	2.02727e-06	No	0.0237397	0.0555815	0.669305	No					-	0.037789	0.0555694	0.496499	No	10.08
DDX1	rs807624	2:15642347	T/G	0.008862	0.002207	5.99e-05	2.995e-05	MCV	0.00968021	0.00205516	2.5076e-06	No	-0.0608311	0.064468	0.345404	No					-	-0.0576985	0.0645419	0.371359	No	9.23
DDX1	rs807624	2:15642347	T/G	0.008862	0.002207	5.99e-05	2.995e-05	MCH	0.00970227	0.00205525	2.38164e-06	No	-0.0118859	0.0261601	0.649586	No					-	-0.0115431	0.0261931	0.659446	No	9.48
DDX1	rs807624	2:15642347	T/G	0.008862	0.002207	5.99e-05	2.995e-05	MCHC	0.0096967	0.00205524	2.41314e-06	No	0.0103019	0.0158197	0.514928	No					-	0.00974994	0.0158401	0.538224	No	9.42
DDX1	rs807624	2:15642347	T/G	0.008862	0.002207	5.99e-05	2.995e-05	RDW	0.00973512	0.00205509	2.19764e-06	No	-0.0130064	0.0150716	0.388173	No					-	-0.0141772	0.0150897	0.347482	No	9.85
DDX1	rs807624	2:15642347	T/G	0.008862	0.002207	5.99e-05	2.995e-05	PLT	0.00964912	0.00205419	2.67116e-06	No	0.733583	0.837532	0.381112	No					-	0.581104	0.83798	0.488038	No	8.88
DDX1	rs807624	2:15642347	T/G	0.008862	0.002207	5.99e-05	2.995e-05	MPV	0.0096194	0.00205423	2.86767e-06	No	-0.023254	0.0130228	0.0741891	No					-	-0.0207871	0.0130301	0.110675	No	8.55
DDX1	rs807624	2:15642347	T/G	0.008862	0.002207	5.99e-05	2.995e-05	Neutrophils	0.0098398	0.00205506	1.70767e-06	No	-0.306532	0.128744	0.0172869	No					-	-0.320469	0.128843	0.0128882	No	11.03
DDX1	rs807624	2:15642347	T/G	0.008862	0.002207	5.99e-05	2.995e-05	Lymphocytes	0.00983007	0.00205539	1.75512e-06	No	0.307696	0.117978	0.00911834	No					-	0.318468	0.118088	0.00701105	No	10.92
DDX1	rs807624	2:15642347	T/G	0.008862	0.002207	5.99e-05	2.995e-05	Monocytes	0.00970594	0.00205522	2.35998e-06	No	0.00395235	0.0309842	0.8985	No					-	0.00250681	0.0310217	0.935596	No	9.52
DDX1	rs807624	2:15642347	T/G	0.008862	0.002207	5.99e-05	2.995e-05	Eosinophils	0.00968755	0.0020542	2.43779e-06	No	-0.00881228	0.0297216	0.766859	No					-	-0.00439222	0.0297446	0.882611	No	9.32
DDX1	rs807624	2:15642347	T/G	0.008862	0.002207	5.99e-05	2.995e-05	Basophils	0.00971605	0.00205531	2.3061e-06	No	0.00433401	0.00502574	0.388509	No					-	0.00446495	0.00503234	0.374965	No	9.64
DDX1	rs807624	2:15642347	T/G	0.008862	0.002207	5.99e-05	2.995e-05	AntiTPO	0.00964841	0.00205839	2.80375e-06	No	2.1824	1.98568	0.271765	No					-	2.33872	1.98789	0.23943	No	8.87
DDX1	rs807624	2:15642347	T/G	0.008862	0.002207	5.99e-05	2.995e-05	Urine pH	0.00948483	0.00204596	3.59868e-06	No	0.00618093	0.00997431	0.535479	No					-	0.00217727	0.00995225	0.826832	No	7.03
DDX1	rs807624	2:15642347	T/G	0.008862	0.002207	5.99e-05	2.995e-05	UGlucose	0.00959617	0.00205162	2.9436e-06	No	-0.532839	0.725046	0.462416	No					-	-0.437588	0.725719	0.546541	No	8.28
DDX1	rs807624	2:15642347	T/G	0.008862	0.002207	5.99e-05	2.995e-05	UProteins	0.00950028	0.00204772	3.53722e-06	No	-0.125473	0.126737	0.322185	No					-	-0.0848174	0.12661	0.502931	No	7.2
DDX1	rs807624	2:15642347	T/G	0.008862	0.002207	5.99e-05	2.995e-05	UHGB	0.00967823	0.00205254	2.44634e-06	No	0.00327486	0.00189056	0.0832657	No					-	0.00337325	0.00189293	0.0747752	No	9.21
DDX1	rs56019566	2:15648568	T/C	0.009403	0.002243	2.79e-05	1.395e-05	Height	0.0100922	0.00209139	1.41642e-06	No	-0.124379	0.142381	0.382376	No					-	-0.0877961	0.142418	0.5376	No	7.33
DDX1	rs56019566	2:15648568	T/C	0.009403	0.002243	2.79e-05	1.395e-05	Weight	0.0102697	0.00208929	8.99983e-07	No	-0.0597845	0.2331	0.797589	No					-	0.00277121	0.233073	0.990514	No	9.22
DDX1	rs56019566	2:15648568	T/C	0.009403	0.002243	2.79e-05	1.395e-05	BMI	0.0102907	0.00209107	8.73542e-07	No	0.00934964	0.0710658	0.895332	No					-	0.0202339	0.0711283	0.776056	No	9.44
DDX1	rs56019566	2:15648568	T/C	0.009403	0.002243	2.79e-05	1.395e-05	Body Fat	0.0105549	0.00209082	4.53783e-07	No	0.13844	0.146236	0.343819	No					-	0.136762	0.146478	0.350498	No	12.25
DDX1	rs56019566	2:15648568	T/C	0.009403	0.002243	2.79e-05	1.395e-05	Visceral Fat	0.0105566	0.00209041	4.49575e-07	No	0.0158987	0.067226	0.813053	No					-	0.0297471	0.0672662	0.658333	No	12.27
DDX1	rs56019566	2:15648568	T/C	0.009403	0.002243	2.79e-05	1.395e-05	SBP	0.0104611	0.00211549	7.73979e-07	No	0.0299996	0.25496	0.906336	No					-	0.0465745	0.255348	0.855276	No	11.25
DDX1	rs56019566	2:15648568	T/C	0.009403	0.002243	2.79e-05	1.395e-05	DBP	0.0104538	0.00211567	7.89445e-07	No	0.0804926	0.145818	0.580957	No					-	0.0789313	0.146058	0.588925	No	11.18
DDX1	rs56019566	2:15648568	T/C	0.009403	0.002243	2.79e-05	1.395e-05	Pulse Rate	0.0104382	0.0021139	8.02601e-07	No	0.0675233	0.138047	0.624759	No					-	0.0362408	0.138157	0.793083	No	11.01
DDX1	rs56019566	2:15648568	T/C	0.009403	0.002243	2.79e-05	1.395e-05	HbA1c	0.010239	0.00208959	9.73098e-07	No	0.0098016	0.0069049	0.155781	No					-	0.0108893	0.00691053	0.115115	No	8.89
DDX1	rs56019566	2:15648568	T/C	0.009403	0.002243	2.79e-05	1.395e-05	SAlb	0.0102753	0.00208401	8.33132e-07	No	0.00405648	0.00388697	0.296691	No					-	0.00542714	0.00388239	0.162177	No	9.28
DDX1	rs56019566	2:15648568	T/C	0.009403	0.002243	2.79e-05	1.395e-05	SCr	0.00370169	0.00129912	0.00438922	Yes	-0.00836346	0.00214237	9.5292e-05	No	-0.0218485	0.00370366	3.7e-09	35213538	Yes	-0.000254547	0.00133274	0.848533	Yes	-60.63
DDX1	rs56019566	2:15648568	T/C	0.009403	0.002243	2.79e-05	1.395e-05	UAlb	0.00992697	0.00208058	1.85654e-06	No	-0.544807	0.991927	0.582852	No					-	-0.103433	0.989108	0.916717	No	5.57
DDX1	rs56019566	2:15648568	T/C	0.009403	0.002243	2.79e-05	1.395e-05	UCr	0.00984368	0.00206803	1.96337e-06	No	-0.634668	1.07576	0.555223	No					-	0.0735445	1.06685	0.945042	No	4.69
DDX1	rs56019566	2:15648568	T/C	0.009403	0.002243	2.79e-05	1.395e-05	UACR	0.00995539	0.00207812	1.68669e-06	No	-0.500436	1.23646	0.685683	No					-	0.156288	1.23036	0.898922	No	5.87
DDX1	rs56019566	2:15648568	T/C	0.009403	0.002243	2.79e-05	1.395e-05	PTT	0.0102805	0.00208393	8.21686e-07	No	-0.182728	0.187607	0.330084	No					-	-0.250812	0.18737	0.180734	No	9.33
DDX1	rs56019566	2:15648568	T/C	0.009403	0.002243	2.79e-05	1.395e-05	INR PT	0.0102457	0.00208473	9.03378e-07	No	0.00247144	0.00302657	0.414187	No					-	0.00345803	0.00302412	0.252866	No	8.96
DDX1	rs56019566	2:15648568	T/C	0.009403	0.002243	2.79e-05	1.395e-05	aPTT ratio	0.0101079	0.00208925	1.33049e-06	No	0.000930255	0.00123373	0.450857	No					-	0.000913204	0.00123531	0.459771	No	7.5
DDX1	rs56019566	2:15648568	T/C	0.009403	0.002243	2.79e-05	1.395e-05	aPTT	0.0130087	0.00244087	1.01859e-07	Yes	0.0572459	0.0454223	0.207606	No					No	0.0556804	0.0455323	0.221422	No	38.35
DDX1	rs56019566	2:15648568	T/C	0.009403	0.002243	2.79e-05	1.395e-05	Fibrinogen	0.0101573	0.00208876	1.17462e-06	No	-0.493605	0.9308	0.595914	No					-	-0.610788	0.93175	0.512143	No	8.02
DDX1	rs56019566	2:15648568	T/C	0.009403	0.002243	2.79e-05	1.395e-05	AT	0.010092	0.00208937	1.38436e-06	No	0.275458	0.166818	0.09872	No					-	0.266305	0.167039	0.110906	No	7.33
DDX1	rs56019566	2:15648568	T/C	0.009403	0.002243	2.79e-05	1.395e-05	BGlucose	0.0101189	0.00208791	1.27575e-06	No	0.0771359	0.221759	0.72797	No					-	0.117542	0.221914	0.596349	No	7.61
DDX1	rs56019566	2:15648568	T/C	0.009403	0.002243	2.79e-05	1.395e-05	Urate	0.00960457	0.0020267	2.17681e-06	No	-0.0200311	0.0208062	0.335697	No					-	0.00434636	0.0202038	0.829673	No	2.14
DDX1	rs56019566	2:15648568	T/C	0.009403	0.002243	2.79e-05	1.395e-05	AST GOT	0.0101907	0.00208987	1.0977e-06	No	0.0784731	0.133984	0.558096	No					-	0.113594	0.133972	0.396518	No	8.38
DDX1	rs56019566	2:15648568	T/C	0.009403	0.002243	2.79e-05	1.395e-05	ALT GPT	0.0101604	0.0020894	1.17451e-06	No	0.115166	0.223237	0.605942	No					-	0.136235	0.223494	0.54216	No	8.06
DDX1	rs56019566	2:15648568	T/C	0.009403	0.002243	2.79e-05	1.395e-05	GGT	0.0100896	0.00208935	1.39177e-06	No	-0.27511	0.499555	0.581844	No					-	-0.245547	0.500192	0.623505	No	7.3
DDX1	rs56019566	2:15648568	T/C	0.009403	0.002243	2.79e-05	1.395e-05	ALP	0.0100907	0.00208925	1.38662e-06	No	0.0704595	0.318532	0.824941	No					-	0.0635649	0.318943	0.842033	No	7.31
DDX1	rs56019566	2:15648568	T/C	0.009403	0.002243	2.79e-05	1.395e-05	TB	0.0102281	0.00208811	9.81956e-07	No	0.00783199	0.00724232	0.279536	No					-	0.00998949	0.00723073	0.167146	No	8.77
DDX1	rs56019566	2:15648568	T/C	0.009403	0.002243	2.79e-05	1.395e-05	DB	0.0101259	0.00208817	1.25817e-06	No	-0.000190713	0.00190697	0.92034	No					-	0.000390339	0.00190495	0.837648	No	7.69
DDX1	rs56019566	2:15648568	T/C	0.009403	0.002243	2.79e-05	1.395e-05	Lipase	0.00964211	0.00207839	3.54097e-06	No	-0.565915	0.274041	0.0389416	No					-	-0.430403	0.272928	0.11483	No	2.54
DDX1	rs56019566	2:15648568	T/C	0.009403	0.002243	2.79e-05	1.395e-05	TC	0.0100869	0.00208974	1.40716e-06	No	0.443847	0.647446	0.493022	No					-	0.483875	0.648279	0.455443	No	7.27
DDX1	rs56019566	2:15648568	T/C	0.009403	0.002243	2.79e-05	1.395e-05	HDL	0.0100558	0.00208856	1.49551e-06	No	0.13795	0.205836	0.50275	No					-	0.110538	0.206023	0.591601	No	6.94
DDX1	rs56019566	2:15648568	T/C	0.009403	0.002243	2.79e-05	1.395e-05	LDL	0.0101054	0.00208961	1.34406e-06	No	0.39469	0.565046	0.484875	No					-	0.407978	0.565818	0.470901	No	7.47
DDX1	rs56019566	2:15648568	T/C	0.009403	0.002243	2.79e-05	1.395e-05	TG	0.0100214	0.00208541	1.56597e-06	No	-0.378729	1.08111	0.726111	No					-	-0.0438987	1.08029	0.967587	No	6.58
DDX1	rs56019566	2:15648568	T/C	0.009403	0.002243	2.79e-05	1.395e-05	Sodium	0.00958592	0.00213872	7.47665e-06	No	0.00561964	0.0310145	0.856219	No					-	0.00961023	0.0310408	0.756872	No	1.95
DDX1	rs56019566	2:15648568	T/C	0.009403	0.002243	2.79e-05	1.395e-05	Potassium	0.00987667	0.00208229	2.13276e-06	No	-0.00611867	0.00567924	0.281338	No					-	-0.0035285	0.00566009	0.533036	No	5.04
DDX1	rs56019566	2:15648568	T/C	0.009403	0.002243	2.79e-05	1.395e-05	Chlorine	0.0101202	0.00208875	1.28432e-06	No	-0.019896	0.0339771	0.558178	No					-	-0.0237723	0.0340135	0.484626	No	7.63
DDX1	rs56019566	2:15648568	T/C	0.009403	0.002243	2.79e-05	1.395e-05	Calcium	0.0098288	0.00208215	2.38406e-06	No	-0.00226938	0.00136495	0.0964231	No					-	-0.00170941	0.00136189	0.209446	No	4.53
DDX1	rs56019566	2:15648568	T/C	0.009403	0.002243	2.79e-05	1.395e-05	Phosphorus	0.0103031	0.00208895	8.25961e-07	No	0.0161503	0.00757215	0.0329608	No					-	0.0178078	0.00757342	0.0187241	No	9.57
DDX1	rs56019566	2:15648568	T/C	0.009403	0.002243	2.79e-05	1.395e-05	Magnesium	0.00993051	0.00208507	1.93697e-06	No	-0.00262099	0.00217637	0.228505	No					-	-0.00193589	0.00217443	0.373326	No	5.61
DDX1	rs56019566	2:15648568	T/C	0.009403	0.002243	2.79e-05	1.395e-05	Iron	0.0101401	0.00209002	1.24244e-06	No	0.803476	0.623447	0.19751	No					-	0.829973	0.624282	0.183718	No	7.84
DDX1	rs56019566	2:15648568	T/C	0.009403	0.002243	2.79e-05	1.395e-05	Ferritin	0.0100885	0.00208929	1.3946e-06	No	-1.22695	1.92187	0.523218	No					-	-1.21085	1.92442	0.52923	No	7.29
DDX1	rs56019566	2:15648568	T/C	0.009403	0.002243	2.79e-05	1.395e-05	Transferrin	0.0102124	0.00208755	1.01317e-06	No	0.914615	0.678332	0.177582	No					-	1.05731	0.678602	0.119248	No	8.61
DDX1	rs56019566	2:15648568	T/C	0.009403	0.002243	2.79e-05	1.395e-05	TIBC	0.0102323	0.00208861	9.77651e-07	No	1.15081	0.848309	0.174941	No					-	1.32997	0.848646	0.117106	No	8.82
DDX1	rs56019566	2:15648568	T/C	0.009403	0.002243	2.79e-05	1.395e-05	TS	0.0100789	0.00208962	1.43245e-06	No	0.205438	0.218908	0.348025	No					-	0.184417	0.219168	0.400122	No	7.19
DDX1	rs56019566	2:15648568	T/C	0.009403	0.002243	2.79e-05	1.395e-05	Homocyst	0.00999797	0.00205359	1.14164e-06	No	-0.0128004	0.0670396	0.848578	No					-	0.0581514	0.0654519	0.374314	No	6.33
DDX1	rs56019566	2:15648568	T/C	0.009403	0.002243	2.79e-05	1.395e-05	CRP	0.010053	0.00208917	1.516e-06	No	-0.010174	0.00838195	0.224851	No					-	-0.00962608	0.00839232	0.251404	No	6.91
DDX1	rs56019566	2:15648568	T/C	0.009403	0.002243	2.79e-05	1.395e-05	TSH	0.00992445	0.00208391	1.93937e-06	No	-0.0208642	0.0195505	0.28591	No					-	-0.0139766	0.0195245	0.4741	No	5.55
DDX1	rs56019566	2:15648568	T/C	0.009403	0.002243	2.79e-05	1.395e-05	FT3	0.017039	0.0114069	0.13594	Yes	0.147579	0.0766754	0.0548891	No					No	0.134591	0.0766112	0.0796262	No	81.21
DDX1	rs56019566	2:15648568	T/C	0.009403	0.002243	2.79e-05	1.395e-05	FT4	0.0189356	0.0113934	0.097203	Yes	0.0260354	0.0185465	0.161062	No					No	0.02542	0.0186215	0.1729	No	101.38
DDX1	rs56019566	2:15648568	T/C	0.009403	0.002243	2.79e-05	1.395e-05	Cortisol	0.0103982	0.00206949	5.13348e-07	No	0.0646139	0.0661235	0.328509	No					-	0.108366	0.0655854	0.098506	No	10.58
DDX1	rs56019566	2:15648568	T/C	0.009403	0.002243	2.79e-05	1.395e-05	WBC	0.0100864	0.00209053	1.42203e-06	No	-0.0264728	0.0278321	0.341545	No					-	-0.0260522	0.0278684	0.349899	No	7.27
DDX1	rs56019566	2:15648568	T/C	0.009403	0.002243	2.79e-05	1.395e-05	RBC	0.0101525	0.00208873	1.18778e-06	No	0.00437628	0.0069672	0.529936	No					-	0.00577961	0.00697079	0.407057	No	7.97
DDX1	rs56019566	2:15648568	T/C	0.009403	0.002243	2.79e-05	1.395e-05	HGB	0.0101443	0.00208811	1.20292e-06	No	0.0100999	0.0215791	0.639766	No					-	0.0149579	0.0215836	0.488311	No	7.88
DDX1	rs56019566	2:15648568	T/C	0.009403	0.002243	2.79e-05	1.395e-05	HCT	0.0101202	0.00208732	1.26309e-06	No	0.0112617	0.0565371	0.842117	No					-	0.0258632	0.0565279	0.647299	No	7.63
DDX1	rs56019566	2:15648568	T/C	0.009403	0.002243	2.79e-05	1.395e-05	MCV	0.0100687	0.00209038	1.48103e-06	No	-0.0662378	0.0655755	0.312472	No					-	-0.0629548	0.0656539	0.337637	No	7.08
DDX1	rs56019566	2:15648568	T/C	0.009403	0.002243	2.79e-05	1.395e-05	MCH	0.0100928	0.00209046	1.3991e-06	No	-0.0123176	0.0266097	0.643447	No					-	-0.0119504	0.0266445	0.653794	No	7.34
DDX1	rs56019566	2:15648568	T/C	0.009403	0.002243	2.79e-05	1.395e-05	MCHC	0.0100861	0.00209046	1.42164e-06	No	0.0116129	0.0160915	0.470508	No					-	0.0110408	0.0161131	0.493227	No	7.26
DDX1	rs56019566	2:15648568	T/C	0.009403	0.002243	2.79e-05	1.395e-05	RDW	0.010124	0.00209028	1.29559e-06	No	-0.0121468	0.0153307	0.428195	No					-	-0.0133609	0.0153499	0.384092	No	7.67
DDX1	rs56019566	2:15648568	T/C	0.009403	0.002243	2.79e-05	1.395e-05	PLT	0.0100189	0.00208945	1.65001e-06	No	0.99393	0.8519	0.24335	No					-	0.836592	0.852402	0.326393	No	6.55
DDX1	rs56019566	2:15648568	T/C	0.009403	0.002243	2.79e-05	1.395e-05	MPV	0.0100193	0.00208938	1.64723e-06	No	-0.0220785	0.013247	0.0956087	No					-	-0.0195103	0.013255	0.141075	No	6.55
DDX1	rs56019566	2:15648568	T/C	0.009403	0.002243	2.79e-05	1.395e-05	Neutrophils	0.0102115	0.00209011	1.04693e-06	No	-0.264275	0.130967	0.0436308	No					-	-0.278754	0.131074	0.0334705	No	8.6
DDX1	rs56019566	2:15648568	T/C	0.009403	0.002243	2.79e-05	1.395e-05	Lymphocytes	0.0102037	0.00209043	1.07075e-06	No	0.266984	0.120016	0.0261324	No					-	0.278156	0.120134	0.0206125	No	8.52
DDX1	rs56019566	2:15648568	T/C	0.009403	0.002243	2.79e-05	1.395e-05	Monocytes	0.0100953	0.00209043	1.3902e-06	No	0.00711801	0.0315167	0.821323	No					-	0.00563789	0.0315564	0.858208	No	7.36
DDX1	rs56019566	2:15648568	T/C	0.009403	0.002243	2.79e-05	1.395e-05	Eosinophils	0.0100645	0.00208942	1.47944e-06	No	-0.01506	0.0302321	0.618392	No					-	-0.0104752	0.0302571	0.729196	No	7.03
DDX1	rs56019566	2:15648568	T/C	0.009403	0.002243	2.79e-05	1.395e-05	Basophils	0.0101064	0.00209051	1.35523e-06	No	0.00413804	0.00511214	0.418274	No					-	0.00427334	0.0051191	0.403859	No	7.48
DDX1	rs56019566	2:15648568	T/C	0.009403	0.002243	2.79e-05	1.395e-05	AntiTPO	0.0100438	0.0020936	1.63049e-06	No	2.3609	2.01973	0.242463	No					-	2.5236	2.02207	0.212049	No	6.81
DDX1	rs56019566	2:15648568	T/C	0.009403	0.002243	2.79e-05	1.395e-05	Urine pH	0.00985639	0.00208107	2.20701e-06	No	0.0074004	0.0101458	0.465771	No					-	0.00324005	0.0101239	0.748945	No	4.82
DDX1	rs56019566	2:15648568	T/C	0.009403	0.002243	2.79e-05	1.395e-05	UGlucose	0.00999262	0.00208678	1.70392e-06	No	-0.483783	0.737519	0.511865	No					-	-0.384552	0.738239	0.602445	No	6.27
DDX1	rs56019566	2:15648568	T/C	0.009403	0.002243	2.79e-05	1.395e-05	UProteins	0.00989556	0.00208282	2.05149e-06	No	-0.123052	0.128917	0.339852	No					-	-0.0807399	0.128794	0.530745	No	5.24
DDX1	rs56019566	2:15648568	T/C	0.009403	0.002243	2.79e-05	1.395e-05	UHGB	0.0100745	0.00208776	1.417e-06	No	0.00354887	0.00192304	0.0650015	No					-	0.00365206	0.00192554	0.0579037	No	7.14
DDX1	rs807603	2:15652394	C/T	0.009743	0.002233	1.29e-05	6.45e-06	Height	0.0104914	0.00208222	4.77166e-07	No	-0.127991	0.14177	0.366651	No					-	-0.0900741	0.141823	0.525367	No	7.68
DDX1	rs807603	2:15652394	C/T	0.009743	0.002233	1.29e-05	6.45e-06	Weight	0.0106711	0.00208014	2.95105e-07	No	-0.0649012	0.232102	0.779772	No					-	-0.000225394	0.232102	0.999225	No	9.53
DDX1	rs807603	2:15652394	C/T	0.009743	0.002233	1.29e-05	6.45e-06	BMI	0.0106938	0.00208191	2.85115e-07	No	0.00747679	0.0707614	0.915853	No					-	0.0187068	0.0708318	0.791707	No	9.76
DDX1	rs807603	2:15652394	C/T	0.009743	0.002233	1.29e-05	6.45e-06	Body Fat	0.0109361	0.00208206	1.53095e-07	No	0.11351	0.145642	0.435778	No					-	0.111742	0.145899	0.44376	No	12.25
DDX1	rs807603	2:15652394	C/T	0.009743	0.002233	1.29e-05	6.45e-06	Visceral Fat	0.0109377	0.00208169	1.51665e-07	No	0.0167112	0.0669518	0.802902	No					-	0.0309556	0.0669994	0.644071	No	12.26
DDX1	rs807603	2:15652394	C/T	0.009743	0.002233	1.29e-05	6.45e-06	SBP	0.010875	0.00210588	2.46314e-07	No	0.0920486	0.253826	0.716878	No					-	0.109382	0.254242	0.667038	No	11.62
DDX1	rs807603	2:15652394	C/T	0.009743	0.002233	1.29e-05	6.45e-06	DBP	0.0108595	0.0021061	2.5686e-07	No	0.119941	0.145168	0.408699	No					-	0.118357	0.145423	0.415732	No	11.46
DDX1	rs807603	2:15652394	C/T	0.009743	0.002233	1.29e-05	6.45e-06	Pulse Rate	0.0108461	0.00210429	2.59508e-07	No	0.0674115	0.137434	0.62379	No					-	0.0349818	0.137559	0.799266	No	11.32
DDX1	rs807603	2:15652394	C/T	0.009743	0.002233	1.29e-05	6.45e-06	HbA1c	0.0106087	0.00208045	3.47231e-07	No	0.00735772	0.00687592	0.284613	No					-	0.00848317	0.00688232	0.217753	No	8.88
DDX1	rs807603	2:15652394	C/T	0.009743	0.002233	1.29e-05	6.45e-06	SAlb	0.010751	0.00207508	2.24947e-07	No	0.00611188	0.00387022	0.11432	No					-	0.00754267	0.003866	0.0510817	No	10.35
DDX1	rs807603	2:15652394	C/T	0.009743	0.002233	1.29e-05	6.45e-06	SCr	0.00412888	0.00129349	0.00141697	Yes	-0.00832279	0.0021333	9.62692e-05	No	-0.021	0.0017	3e-33	34594039	Yes	0.000104738	0.00132724	0.937103	Yes	-57.62
DDX1	rs807603	2:15652394	C/T	0.009743	0.002233	1.29e-05	6.45e-06	UAlb	0.0104122	0.00207147	5.08174e-07	No	-0.068098	0.987726	0.945035	No					-	0.392167	0.985006	0.690538	No	6.87
DDX1	rs807603	2:15652394	C/T	0.009743	0.002233	1.29e-05	6.45e-06	UCr	0.0101855	0.00205912	7.67644e-07	No	-0.827271	1.07119	0.439959	No					-	-0.0918774	1.06244	0.931088	No	4.54
DDX1	rs807603	2:15652394	C/T	0.009743	0.002233	1.29e-05	6.45e-06	UACR	0.0103834	0.00206907	5.29925e-07	No	-0.310875	1.23121	0.800664	No					-	0.373194	1.22527	0.760691	No	6.57
DDX1	rs807603	2:15652394	C/T	0.009743	0.002233	1.29e-05	6.45e-06	PTT	0.0106841	0.00207482	2.66257e-07	No	-0.192643	0.186804	0.302444	No					-	-0.263463	0.186588	0.15798	No	9.66
DDX1	rs807603	2:15652394	C/T	0.009743	0.002233	1.29e-05	6.45e-06	INR PT	0.0106205	0.0020756	3.16394e-07	No	0.0020208	0.00301366	0.502524	No					-	0.00304527	0.00301157	0.311949	No	9.01
DDX1	rs807603	2:15652394	C/T	0.009743	0.002233	1.29e-05	6.45e-06	aPTT ratio	0.0105028	0.00208016	4.51835e-07	No	0.0012938	0.00122842	0.292265	No					-	0.00127752	0.00123013	0.299051	No	7.8
DDX1	rs807603	2:15652394	C/T	0.009743	0.002233	1.29e-05	6.45e-06	aPTT	0.0137181	0.00242998	1.71963e-08	Yes	0.0608762	0.0452298	0.178372	No					No	0.0592781	0.0453523	0.19124	No	40.8
DDX1	rs807603	2:15652394	C/T	0.009743	0.002233	1.29e-05	6.45e-06	Fibrinogen	0.0105457	0.00207962	4.02801e-07	No	-0.350408	0.926825	0.705384	No					-	-0.471994	0.927877	0.610987	No	8.24
DDX1	rs807603	2:15652394	C/T	0.009743	0.002233	1.29e-05	6.45e-06	AT	0.0104833	0.00208031	4.75285e-07	No	0.306627	0.166099	0.0649144	No					-	0.297234	0.166337	0.0739785	No	7.6
DDX1	rs807603	2:15652394	C/T	0.009743	0.002233	1.29e-05	6.45e-06	BGlucose	0.0105146	0.00207885	4.31308e-07	No	0.0779848	0.220819	0.723974	No					-	0.120015	0.220997	0.587101	No	7.92
DDX1	rs807603	2:15652394	C/T	0.009743	0.002233	1.29e-05	6.45e-06	Urate	0.0102061	0.00201776	4.30803e-07	No	-0.0116086	0.0207187	0.575289	No					-	0.0137429	0.02012	0.494595	No	4.75
DDX1	rs807603	2:15652394	C/T	0.009743	0.002233	1.29e-05	6.45e-06	AST GOT	0.0106305	0.00208079	3.29984e-07	No	0.12279	0.13341	0.35739	No					-	0.159442	0.133411	0.232069	No	9.11
DDX1	rs807603	2:15652394	C/T	0.009743	0.002233	1.29e-05	6.45e-06	ALT GPT	0.0105752	0.00208039	3.77585e-07	No	0.2154	0.222282	0.332548	No					-	0.237558	0.222562	0.285825	No	8.54
DDX1	rs807603	2:15652394	C/T	0.009743	0.002233	1.29e-05	6.45e-06	GGT	0.0104955	0.00208025	4.6067e-07	No	-0.0767892	0.497441	0.877322	No					-	-0.0455579	0.49813	0.927131	No	7.72
DDX1	rs807603	2:15652394	C/T	0.009743	0.002233	1.29e-05	6.45e-06	ALP	0.0104855	0.0020802	4.72067e-07	No	0.106975	0.31718	0.735922	No					-	0.0999704	0.317625	0.752963	No	7.62
DDX1	rs807603	2:15652394	C/T	0.009743	0.002233	1.29e-05	6.45e-06	TB	0.0106162	0.00207902	3.34397e-07	No	0.00731931	0.00721156	0.310158	No					-	0.00956478	0.00720082	0.184112	No	8.96
DDX1	rs807603	2:15652394	C/T	0.009743	0.002233	1.29e-05	6.45e-06	DB	0.0105126	0.00207908	4.34733e-07	No	-0.000271418	0.00189884	0.886341	No					-	0.000332929	0.00189704	0.860691	No	7.9
DDX1	rs807603	2:15652394	C/T	0.009743	0.002233	1.29e-05	6.45e-06	Lipase	0.0100446	0.00206937	1.22846e-06	No	-0.557132	0.27288	0.0412099	No					-	-0.416336	0.271802	0.125612	No	3.1
DDX1	rs807603	2:15652394	C/T	0.009743	0.002233	1.29e-05	6.45e-06	TC	0.0104775	0.00208064	4.84253e-07	No	0.303821	0.644702	0.637466	No					-	0.345081	0.645604	0.593001	No	7.54
DDX1	rs807603	2:15652394	C/T	0.009743	0.002233	1.29e-05	6.45e-06	HDL	0.0104633	0.00207948	4.94474e-07	No	0.0960641	0.204965	0.639305	No					-	0.0674563	0.205173	0.742331	No	7.39
DDX1	rs807603	2:15652394	C/T	0.009743	0.002233	1.29e-05	6.45e-06	LDL	0.0104996	0.00208053	4.57583e-07	No	0.328402	0.562654	0.559457	No					-	0.342099	0.563485	0.54379	No	7.77
DDX1	rs807603	2:15652394	C/T	0.009743	0.002233	1.29e-05	6.45e-06	TG	0.0103962	0.00207638	5.62511e-07	No	-0.548481	1.07651	0.610415	No					-	-0.200977	1.07581	0.85181	No	6.7
DDX1	rs807603	2:15652394	C/T	0.009743	0.002233	1.29e-05	6.45e-06	Sodium	0.00997892	0.00213028	2.84703e-06	Yes	0.0190528	0.0308937	0.537433	No					No	0.0232274	0.0309227	0.452583	No	2.42
DDX1	rs807603	2:15652394	C/T	0.009743	0.002233	1.29e-05	6.45e-06	Potassium	0.0103111	0.00207319	6.68191e-07	No	-0.00516158	0.00565518	0.361412	No					-	-0.00246575	0.0056367	0.661798	No	5.83
DDX1	rs807603	2:15652394	C/T	0.009743	0.002233	1.29e-05	6.45e-06	Chlorine	0.0105186	0.0020797	4.31705e-07	No	-0.0219314	0.0338329	0.516853	No					-	-0.0259746	0.0338728	0.443202	No	7.96
DDX1	rs807603	2:15652394	C/T	0.009743	0.002233	1.29e-05	6.45e-06	Calcium	0.0101797	0.00207325	9.24904e-07	No	-0.00262693	0.0013591	0.0532837	No					-	-0.00204579	0.00135622	0.131472	No	4.48
DDX1	rs807603	2:15652394	C/T	0.009743	0.002233	1.29e-05	6.45e-06	Phosphorus	0.0106619	0.00207974	3.00573e-07	No	0.0131451	0.00754058	0.0813206	No					-	0.0148649	0.00754272	0.0487782	No	9.43
DDX1	rs807603	2:15652394	C/T	0.009743	0.002233	1.29e-05	6.45e-06	Magnesium	0.0103009	0.0020761	7.10199e-07	No	-0.00303063	0.00216709	0.162	No					-	-0.0023207	0.00216541	0.283874	No	5.73
DDX1	rs807603	2:15652394	C/T	0.009743	0.002233	1.29e-05	6.45e-06	Iron	0.010535	0.00208096	4.20902e-07	No	0.810248	0.620801	0.191866	No					-	0.837863	0.621701	0.177786	No	8.13
DDX1	rs807603	2:15652394	C/T	0.009743	0.002233	1.29e-05	6.45e-06	Ferritin	0.0104871	0.00208019	4.70103e-07	No	-0.110454	1.91376	0.953976	No					-	-0.0906185	1.91651	0.962289	No	7.64
DDX1	rs807603	2:15652394	C/T	0.009743	0.002233	1.29e-05	6.45e-06	Transferrin	0.0105837	0.00207844	3.60399e-07	No	0.732346	0.675476	0.278305	No					-	0.880161	0.675823	0.192825	No	8.63
DDX1	rs807603	2:15652394	C/T	0.009743	0.002233	1.29e-05	6.45e-06	TIBC	0.0106039	0.00207949	3.47123e-07	No	0.923099	0.844735	0.274522	No					-	1.10869	0.845168	0.189618	No	8.84
DDX1	rs807603	2:15652394	C/T	0.009743	0.002233	1.29e-05	6.45e-06	TS	0.0104726	0.00208056	4.89801e-07	No	0.210817	0.217978	0.333493	No					-	0.189013	0.218262	0.386514	No	7.49
DDX1	rs807603	2:15652394	C/T	0.009743	0.002233	1.29e-05	6.45e-06	Homocyst	0.0105363	0.00204565	2.64623e-07	No	0.0161723	0.0667891	0.808677	No					-	0.0895779	0.06521	0.169571	No	8.14
DDX1	rs807603	2:15652394	C/T	0.009743	0.002233	1.29e-05	6.45e-06	CRP	0.0104451	0.00208015	5.21913e-07	No	-0.0111292	0.00834628	0.182418	No					-	-0.0105638	0.00835753	0.206263	No	7.21
DDX1	rs807603	2:15652394	C/T	0.009743	0.002233	1.29e-05	6.45e-06	TSH	0.0103258	0.00207486	6.57653e-07	No	-0.0201401	0.0194676	0.300908	No					-	-0.0129791	0.0194439	0.504457	No	5.98
DDX1	rs807603	2:15652394	C/T	0.009743	0.002233	1.29e-05	6.45e-06	FT3	0.0192669	0.0112386	0.0871471	Yes	0.133677	0.0756993	0.0780853	No					No	0.119336	0.0756975	0.115611	No	97.75
DDX1	rs807603	2:15652394	C/T	0.009743	0.002233	1.29e-05	6.45e-06	FT4	0.0209706	0.0112292	0.0624725	Yes	0.0231907	0.0183083	0.205916	No					No	0.0225121	0.0183969	0.221702	No	115.24
DDX1	rs807603	2:15652394	C/T	0.009743	0.002233	1.29e-05	6.45e-06	Cortisol	0.0108041	0.00206051	1.60832e-07	No	0.0668792	0.065843	0.309779	No					-	0.112374	0.0653139	0.0853678	No	10.89
DDX1	rs807603	2:15652394	C/T	0.009743	0.002233	1.29e-05	6.45e-06	WBC	0.0104683	0.0020815	5.00997e-07	No	-0.0315996	0.0277133	0.254217	No					-	-0.0311817	0.0277525	0.261225	No	7.44
DDX1	rs807603	2:15652394	C/T	0.009743	0.002233	1.29e-05	6.45e-06	RBC	0.0105602	0.0020797	3.88667e-07	No	0.00627478	0.00693747	0.365764	No					-	0.00773794	0.00694174	0.265007	No	8.39
DDX1	rs807603	2:15652394	C/T	0.009743	0.002233	1.29e-05	6.45e-06	HGB	0.0105798	0.0020791	3.67145e-07	No	0.0211468	0.0214866	0.325048	No					-	0.0262231	0.0214932	0.22247	No	8.59
DDX1	rs807603	2:15652394	C/T	0.009743	0.002233	1.29e-05	6.45e-06	HCT	0.0105584	0.00207828	3.83441e-07	No	0.0378686	0.0562958	0.501172	No					-	0.0531045	0.0562919	0.345511	No	8.37
DDX1	rs807603	2:15652394	C/T	0.009743	0.002233	1.29e-05	6.45e-06	MCV	0.0104596	0.00208126	5.10479e-07	No	-0.0498084	0.0652984	0.445612	No					-	-0.046367	0.0653834	0.478244	No	7.35
DDX1	rs807603	2:15652394	C/T	0.009743	0.002233	1.29e-05	6.45e-06	MCH	0.0104809	0.00208137	4.84647e-07	No	-0.00235153	0.0264969	0.929285	No					-	-0.00194503	0.0265345	0.941567	No	7.57
DDX1	rs807603	2:15652394	C/T	0.009743	0.002233	1.29e-05	6.45e-06	MCHC	0.0104652	0.00208145	5.04476e-07	No	0.0166197	0.0160227	0.29964	No					-	0.0160416	0.0160459	0.317464	No	7.41
DDX1	rs807603	2:15652394	C/T	0.009743	0.002233	1.29e-05	6.45e-06	RDW	0.0105213	0.00208129	4.37474e-07	No	-0.0182351	0.015265	0.232283	No					-	-0.0195143	0.0152857	0.20176	No	7.99
DDX1	rs807603	2:15652394	C/T	0.009743	0.002233	1.29e-05	6.45e-06	PLT	0.0104422	0.00208027	5.26572e-07	No	0.508207	0.848324	0.549139	No					-	0.343403	0.848907	0.685836	No	7.18
DDX1	rs807603	2:15652394	C/T	0.009743	0.002233	1.29e-05	6.45e-06	MPV	0.0103861	0.0020804	6.06421e-07	No	-0.0250302	0.0131901	0.0577698	No					-	-0.0223749	0.0131996	0.0900833	No	6.6
DDX1	rs807603	2:15652394	C/T	0.009743	0.002233	1.29e-05	6.45e-06	Neutrophils	0.0106197	0.00208122	3.41018e-07	No	-0.31768	0.130399	0.0148591	No					-	-0.332846	0.130519	0.0107816	No	9
DDX1	rs807603	2:15652394	C/T	0.009743	0.002233	1.29e-05	6.45e-06	Lymphocytes	0.010606	0.00208153	3.54517e-07	No	0.309981	0.119496	0.00949839	No					-	0.321697	0.119626	0.00717431	No	8.86
DDX1	rs807603	2:15652394	C/T	0.009743	0.002233	1.29e-05	6.45e-06	Monocytes	0.010476	0.00208138	4.90733e-07	No	0.0151942	0.0313825	0.628283	No					-	0.0136738	0.0314255	0.663486	No	7.52
DDX1	rs807603	2:15652394	C/T	0.009743	0.002233	1.29e-05	6.45e-06	Eosinophils	0.010458	0.00208034	5.06524e-07	No	-0.0106819	0.0301039	0.722721	No					-	-0.00591678	0.030132	0.844331	No	7.34
DDX1	rs807603	2:15652394	C/T	0.009743	0.002233	1.29e-05	6.45e-06	Basophils	0.0104894	0.00208143	4.74765e-07	No	0.00373065	0.00509045	0.463654	No					-	0.00387078	0.00509794	0.447701	No	7.66
DDX1	rs807603	2:15652394	C/T	0.009743	0.002233	1.29e-05	6.45e-06	AntiTPO	0.0104337	0.00208445	5.66629e-07	No	1.97074	2.01116	0.32716	No					-	2.13966	2.01372	0.288015	No	7.09
DDX1	rs807603	2:15652394	C/T	0.009743	0.002233	1.29e-05	6.45e-06	Urine pH	0.0102591	0.00207203	7.49366e-07	No	0.00680084	0.0101028	0.500858	No					-	0.00247452	0.0100821	0.806122	No	5.3
DDX1	rs807603	2:15652394	C/T	0.009743	0.002233	1.29e-05	6.45e-06	UGlucose	0.0103659	0.0020778	6.17364e-07	No	-0.723096	0.73437	0.32482	No					-	-0.620683	0.73517	0.398538	No	6.39
DDX1	rs807603	2:15652394	C/T	0.009743	0.002233	1.29e-05	6.45e-06	UProteins	0.0103419	0.0020737	6.2278e-07	No	-0.0732818	0.128374	0.568115	No					-	-0.0291955	0.128264	0.819946	No	6.15
DDX1	rs807603	2:15652394	C/T	0.009743	0.002233	1.29e-05	6.45e-06	UHGB	0.0104645	0.00207868	4.88128e-07	No	0.00340208	0.0019149	0.0756586	No					-	0.00350941	0.0019176	0.0672636	No	7.41
DDX1	rs807601	2:15652890	T/G	0.009684	0.002234	1.47e-05	7.35e-06	Height	0.0104255	0.00208309	5.68602e-07	No	-0.122465	0.141828	0.387894	No					-	-0.0847643	0.141878	0.550225	No	7.66
DDX1	rs807601	2:15652890	T/G	0.009684	0.002234	1.47e-05	7.35e-06	Weight	0.0106093	0.00208101	3.49193e-07	No	-0.0480964	0.232196	0.835907	No					-	0.0163428	0.232192	0.943889	No	9.56
DDX1	rs807601	2:15652890	T/G	0.009684	0.002234	1.47e-05	7.35e-06	BMI	0.0106274	0.00208279	3.41307e-07	No	0.011439	0.07079	0.871632	No					-	0.0226443	0.0708592	0.749303	No	9.74
DDX1	rs807601	2:15652890	T/G	0.009684	0.002234	1.47e-05	7.35e-06	Body Fat	0.0108654	0.00208294	1.86099e-07	No	0.110865	0.145701	0.446731	No					-	0.109108	0.145956	0.454752	No	12.2
DDX1	rs807601	2:15652890	T/G	0.009684	0.002234	1.47e-05	7.35e-06	Visceral Fat	0.0108722	0.00208257	1.81948e-07	No	0.021178	0.0669787	0.751865	No					-	0.0353876	0.0670251	0.597528	No	12.27
DDX1	rs807601	2:15652890	T/G	0.009684	0.002234	1.47e-05	7.35e-06	SBP	0.0108069	0.00210683	2.96126e-07	No	0.121758	0.253932	0.631601	No					-	0.139082	0.254344	0.584511	No	11.59
DDX1	rs807601	2:15652890	T/G	0.009684	0.002234	1.47e-05	7.35e-06	DBP	0.0107877	0.00210705	3.11574e-07	No	0.131661	0.145228	0.36465	No					-	0.130151	0.145481	0.371009	No	11.4
DDX1	rs807601	2:15652890	T/G	0.009684	0.002234	1.47e-05	7.35e-06	Pulse Rate	0.0107724	0.00210523	3.1634e-07	No	0.0713679	0.137492	0.603723	No					-	0.03914	0.137615	0.776097	No	11.24
DDX1	rs807601	2:15652890	T/G	0.009684	0.002234	1.47e-05	7.35e-06	HbA1c	0.0105449	0.00208132	4.12439e-07	No	0.00778113	0.00687861	0.257994	No					-	0.00890061	0.00688487	0.196118	No	8.89
DDX1	rs807601	2:15652890	T/G	0.009684	0.002234	1.47e-05	7.35e-06	SAlb	0.0106808	0.00207594	2.7243e-07	No	0.006058	0.00387177	0.117694	No					-	0.00747925	0.00386748	0.0531557	No	10.29
DDX1	rs807601	2:15652890	T/G	0.009684	0.002234	1.47e-05	7.35e-06	SCr	0.00413305	0.00129398	0.00140712	Yes	-0.00822822	0.00213418	0.000116237	No					No	0.000144754	0.00132774	0.913187	No	-57.32
DDX1	rs807601	2:15652890	T/G	0.009684	0.002234	1.47e-05	7.35e-06	UAlb	0.0103418	0.00207233	6.12538e-07	No	-0.0818948	0.988119	0.933949	No					-	0.375435	0.985381	0.703207	No	6.79
DDX1	rs807601	2:15652890	T/G	0.009684	0.002234	1.47e-05	7.35e-06	UCr	0.0101265	0.00205996	8.97619e-07	No	-0.794526	1.07161	0.45845	No					-	-0.0639284	1.06284	0.952038	No	4.57
DDX1	rs807601	2:15652890	T/G	0.009684	0.002234	1.47e-05	7.35e-06	UACR	0.0103148	0.00206993	6.35925e-07	No	-0.315788	1.2317	0.797661	No					-	0.36421	1.22573	0.766368	No	6.51
DDX1	rs807601	2:15652890	T/G	0.009684	0.002234	1.47e-05	7.35e-06	PTT	0.0106105	0.00207568	3.24934e-07	No	-0.184943	0.186879	0.322372	No					-	-0.255285	0.18666	0.171453	No	9.57
DDX1	rs807601	2:15652890	T/G	0.009684	0.002234	1.47e-05	7.35e-06	INR PT	0.0105532	0.00207645	3.79514e-07	No	0.00202321	0.00301485	0.502184	No					-	0.00304106	0.00301271	0.312801	No	8.98
DDX1	rs807601	2:15652890	T/G	0.009684	0.002234	1.47e-05	7.35e-06	aPTT ratio	0.010435	0.00208103	5.41207e-07	No	0.0013445	0.0012289	0.273953	No					-	0.00132859	0.00123059	0.280327	No	7.76
DDX1	rs807601	2:15652890	T/G	0.009684	0.002234	1.47e-05	7.35e-06	aPTT	0.0136628	0.0024294	1.94592e-08	Yes	0.0597563	0.0452187	0.186384	No					No	0.0581643	0.0453403	0.199596	No	41.09
DDX1	rs807601	2:15652890	T/G	0.009684	0.002234	1.47e-05	7.35e-06	Fibrinogen	0.0104744	0.00208047	4.87085e-07	No	-0.270582	0.927195	0.770424	No					-	-0.391196	0.928231	0.673441	No	8.16
DDX1	rs807601	2:15652890	T/G	0.009684	0.002234	1.47e-05	7.35e-06	AT	0.0104167	0.00208115	5.67224e-07	No	0.300385	0.166166	0.0706768	No					-	0.291029	0.166401	0.0803292	No	7.57
DDX1	rs807601	2:15652890	T/G	0.009684	0.002234	1.47e-05	7.35e-06	BGlucose	0.0104526	0.00207972	5.09503e-07	No	0.0952925	0.220906	0.666207	No					-	0.1371	0.22108	0.535182	No	7.94
DDX1	rs807601	2:15652890	T/G	0.009684	0.002234	1.47e-05	7.35e-06	Urate	0.0101377	0.0020186	5.19672e-07	No	-0.0116149	0.0207269	0.575234	No					-	0.0135679	0.0201277	0.500269	No	4.68
DDX1	rs807601	2:15652890	T/G	0.009684	0.002234	1.47e-05	7.35e-06	AST GOT	0.0105579	0.00208166	4.00911e-07	No	0.117965	0.133464	0.376787	No					-	0.154363	0.133463	0.247463	No	9.02
DDX1	rs807601	2:15652890	T/G	0.009684	0.002234	1.47e-05	7.35e-06	ALT GPT	0.0105039	0.00208124	4.56796e-07	No	0.198051	0.222372	0.37315	No					-	0.220006	0.222648	0.32311	No	8.47
DDX1	rs807601	2:15652890	T/G	0.009684	0.002234	1.47e-05	7.35e-06	GGT	0.0104286	0.00208111	5.50398e-07	No	-0.0570801	0.497639	0.908684	No					-	-0.0259903	0.498319	0.958405	No	7.69
DDX1	rs807601	2:15652890	T/G	0.009684	0.002234	1.47e-05	7.35e-06	ALP	0.0104182	0.00208106	5.64503e-07	No	0.0684155	0.317308	0.829294	No					-	0.0613836	0.317746	0.846818	No	7.58
DDX1	rs807601	2:15652890	T/G	0.009684	0.002234	1.47e-05	7.35e-06	TB	0.0105515	0.00207989	3.98297e-07	No	0.00756259	0.00721441	0.294543	No					-	0.00979488	0.00720352	0.173944	No	8.96
DDX1	rs807601	2:15652890	T/G	0.009684	0.002234	1.47e-05	7.35e-06	DB	0.0104487	0.00207996	5.15978e-07	No	-0.000210296	0.00189962	0.911853	No					-	0.000390568	0.00189778	0.836949	No	7.9
DDX1	rs807601	2:15652890	T/G	0.009684	0.002234	1.47e-05	7.35e-06	Lipase	0.00997455	0.00207023	1.47046e-06	Yes	-0.559676	0.272988	0.0403724	No					No	-0.419795	0.271905	0.122643	No	3
DDX1	rs807601	2:15652890	T/G	0.009684	0.002234	1.47e-05	7.35e-06	TC	0.010409	0.0020815	5.80812e-07	No	0.29151	0.64496	0.651292	No					-	0.332442	0.64585	0.606749	No	7.49
DDX1	rs807601	2:15652890	T/G	0.009684	0.002234	1.47e-05	7.35e-06	HDL	0.010397	0.00208033	5.89735e-07	No	0.0903982	0.205047	0.659319	No					-	0.0619469	0.205251	0.762803	No	7.36
DDX1	rs807601	2:15652890	T/G	0.009684	0.002234	1.47e-05	7.35e-06	LDL	0.0104316	0.0020814	5.48222e-07	No	0.330272	0.562878	0.557381	No					-	0.343883	0.563699	0.541845	No	7.72
DDX1	rs807601	2:15652890	T/G	0.009684	0.002234	1.47e-05	7.35e-06	TG	0.0103318	0.00207724	6.67278e-07	No	-0.519155	1.07694	0.629771	No					-	-0.173864	1.07622	0.871664	No	6.69
DDX1	rs807601	2:15652890	T/G	0.009684	0.002234	1.47e-05	7.35e-06	Sodium	0.00991514	0.00213095	3.31596e-06	Yes	0.0219933	0.0309026	0.476669	No					No	0.0261442	0.030931	0.397996	No	2.39
DDX1	rs807601	2:15652890	T/G	0.009684	0.002234	1.47e-05	7.35e-06	Potassium	0.0102523	0.00207403	7.81008e-07	No	-0.00488301	0.00565746	0.388097	No					-	-0.00220377	0.00563886	0.69594	No	5.87
DDX1	rs807601	2:15652890	T/G	0.009684	0.002234	1.47e-05	7.35e-06	Chlorine	0.0104469	0.00208055	5.22162e-07	No	-0.0193993	0.0338465	0.566552	No					-	-0.0234119	0.0338859	0.489642	No	7.88
DDX1	rs807601	2:15652890	T/G	0.009684	0.002234	1.47e-05	7.35e-06	Calcium	0.0101097	0.00207411	1.10882e-06	No	-0.00264208	0.00135964	0.0520177	No					-	-0.00206452	0.00135674	0.128119	No	4.4
DDX1	rs807601	2:15652890	T/G	0.009684	0.002234	1.47e-05	7.35e-06	Phosphorus	0.0105878	0.00208058	3.6671e-07	No	0.0126553	0.00754366	0.0934551	No					-	0.0143638	0.00754568	0.0569938	No	9.33
DDX1	rs807601	2:15652890	T/G	0.009684	0.002234	1.47e-05	7.35e-06	Magnesium	0.0102402	0.00207694	8.3359e-07	No	-0.00291173	0.00216797	0.17928	No					-	-0.00220643	0.00216624	0.308441	No	5.74
DDX1	rs807601	2:15652890	T/G	0.009684	0.002234	1.47e-05	7.35e-06	Iron	0.0104655	0.0020818	5.0637e-07	No	0.765416	0.621053	0.21781	No					-	0.792697	0.621942	0.202497	No	8.07
DDX1	rs807601	2:15652890	T/G	0.009684	0.002234	1.47e-05	7.35e-06	Ferritin	0.0104193	0.00208105	5.62909e-07	No	-0.0437599	1.91452	0.981765	No					-	-0.0237341	1.91724	0.990123	No	7.59
DDX1	rs807601	2:15652890	T/G	0.009684	0.002234	1.47e-05	7.35e-06	Transferrin	0.0105206	0.00207931	4.27345e-07	No	0.769643	0.675741	0.254746	No					-	0.916513	0.676075	0.175244	No	8.64
DDX1	rs807601	2:15652890	T/G	0.009684	0.002234	1.47e-05	7.35e-06	TIBC	0.0105408	0.00208036	4.11676e-07	No	0.969892	0.845066	0.251115	No					-	1.1543	0.845483	0.172204	No	8.85
DDX1	rs807601	2:15652890	T/G	0.009684	0.002234	1.47e-05	7.35e-06	TS	0.0104078	0.0020814	5.81764e-07	No	0.192365	0.218066	0.377723	No					-	0.170651	0.218346	0.434489	No	7.47
DDX1	rs807601	2:15652890	T/G	0.009684	0.002234	1.47e-05	7.35e-06	Homocyst	0.0104675	0.00204652	3.19934e-07	No	0.0166802	0.0668163	0.802869	No					-	0.0895775	0.0652353	0.169739	No	8.09
DDX1	rs807601	2:15652890	T/G	0.009684	0.002234	1.47e-05	7.35e-06	CRP	0.0103787	0.00208099	6.22151e-07	No	-0.01067	0.00834966	0.201317	No					-	-0.0101069	0.00836076	0.226751	No	7.17
DDX1	rs807601	2:15652890	T/G	0.009684	0.002234	1.47e-05	7.35e-06	TSH	0.0102621	0.00207571	7.78159e-07	No	-0.0195907	0.0194754	0.314478	No					-	-0.0124735	0.0194513	0.521365	No	5.97
DDX1	rs807601	2:15652890	T/G	0.009684	0.002234	1.47e-05	7.35e-06	FT3	0.0192426	0.011236	0.0874731	Yes	0.133583	0.0756819	0.078226	No					No	0.119258	0.0756795	0.115763	No	98.7
DDX1	rs807601	2:15652890	T/G	0.009684	0.002234	1.47e-05	7.35e-06	FT4	0.020945	0.0112267	0.0627333	Yes	0.0231957	0.018304	0.205713	No					No	0.0225178	0.0183925	0.221473	No	116.28
DDX1	rs807601	2:15652890	T/G	0.009684	0.002234	1.47e-05	7.35e-06	Cortisol	0.0107508	0.00206137	1.87095e-07	No	0.0702532	0.0658688	0.286195	No					-	0.115463	0.0653381	0.0772301	No	11.02
DDX1	rs807601	2:15652890	T/G	0.009684	0.002234	1.47e-05	7.35e-06	WBC	0.0103999	0.00208237	6.00475e-07	No	-0.032827	0.0277241	0.236418	No					-	-0.0324146	0.0277628	0.243015	No	7.39
DDX1	rs807601	2:15652890	T/G	0.009684	0.002234	1.47e-05	7.35e-06	RBC	0.0104898	0.00208055	4.69067e-07	No	0.0060715	0.00694023	0.381689	No					-	0.00752473	0.00694438	0.278581	No	8.32
DDX1	rs807601	2:15652890	T/G	0.009684	0.002234	1.47e-05	7.35e-06	HGB	0.0105085	0.00207995	4.44148e-07	No	0.020437	0.0214952	0.341743	No					-	0.0254789	0.0215014	0.236049	No	8.51
DDX1	rs807601	2:15652890	T/G	0.009684	0.002234	1.47e-05	7.35e-06	HCT	0.010486	0.00207913	4.65142e-07	No	0.035663	0.0563182	0.526591	No					-	0.0507957	0.0563134	0.367068	No	8.28
DDX1	rs807601	2:15652890	T/G	0.009684	0.002234	1.47e-05	7.35e-06	MCV	0.0103915	0.00208212	6.112e-07	No	-0.0501668	0.0653242	0.442525	No					-	-0.0467472	0.065408	0.47481	No	7.31
DDX1	rs807601	2:15652890	T/G	0.009684	0.002234	1.47e-05	7.35e-06	MCH	0.0104129	0.00208223	5.80329e-07	No	-0.00249172	0.0265074	0.92511	No					-	-0.00208751	0.0265445	0.937319	No	7.53
DDX1	rs807601	2:15652890	T/G	0.009684	0.002234	1.47e-05	7.35e-06	MCHC	0.0103973	0.0020823	6.03841e-07	No	0.0166302	0.016029	0.299527	No					-	0.016056	0.016052	0.317213	No	7.37
DDX1	rs807601	2:15652890	T/G	0.009684	0.002234	1.47e-05	7.35e-06	RDW	0.0104553	0.00208216	5.21736e-07	No	-0.0190933	0.0152709	0.211217	No					-	-0.0203664	0.0152913	0.182926	No	7.97
DDX1	rs807601	2:15652890	T/G	0.009684	0.002234	1.47e-05	7.35e-06	PLT	0.0103785	0.00208112	6.23403e-07	No	0.455482	0.848662	0.591483	No					-	0.291512	0.849229	0.731405	No	7.17
DDX1	rs807601	2:15652890	T/G	0.009684	0.002234	1.47e-05	7.35e-06	MPV	0.0103257	0.00208122	7.11322e-07	No	-0.0238189	0.0131955	0.071092	No					-	-0.0211771	0.0132048	0.108801	No	6.63
DDX1	rs807601	2:15652890	T/G	0.009684	0.002234	1.47e-05	7.35e-06	Neutrophils	0.0105552	0.0020821	4.05969e-07	No	-0.325089	0.130449	0.0127156	No					-	-0.340155	0.130566	0.00919478	No	9
DDX1	rs807601	2:15652890	T/G	0.009684	0.002234	1.47e-05	7.35e-06	Lymphocytes	0.01054	0.0020824	4.23327e-07	No	0.314771	0.119542	0.00847275	No					-	0.326407	0.11967	0.00639142	No	8.84
DDX1	rs807601	2:15652890	T/G	0.009684	0.002234	1.47e-05	7.35e-06	Monocytes	0.0104084	0.00208223	5.86986e-07	No	0.0143789	0.031395	0.646961	No					-	0.012864	0.0314374	0.682405	No	7.48
DDX1	rs807601	2:15652890	T/G	0.009684	0.002234	1.47e-05	7.35e-06	Eosinophils	0.0103974	0.00208118	5.95315e-07	No	-0.00738168	0.0301159	0.806377	No					-	-0.00264085	0.0301434	0.930189	No	7.37
DDX1	rs807601	2:15652890	T/G	0.009684	0.002234	1.47e-05	7.35e-06	Basophils	0.0104218	0.00208229	5.68163e-07	No	0.00384939	0.00509246	0.449727	No					-	0.00398894	0.00509985	0.434134	No	7.62
DDX1	rs807601	2:15652890	T/G	0.009684	0.002234	1.47e-05	7.35e-06	AntiTPO	0.0103659	0.00208533	6.77373e-07	No	2.07223	2.01196	0.303055	No					-	2.24047	2.01448	0.266086	No	7.04
DDX1	rs807601	2:15652890	T/G	0.009684	0.002234	1.47e-05	7.35e-06	Urine pH	0.0101991	0.00207288	8.77842e-07	No	0.00636141	0.0101068	0.529091	No					-	0.00206187	0.0100859	0.838021	No	5.32
DDX1	rs807601	2:15652890	T/G	0.009684	0.002234	1.47e-05	7.35e-06	UGlucose	0.0102997	0.00207865	7.35041e-07	No	-0.706004	0.734663	0.33658	No					-	-0.60421	0.73545	0.411352	No	6.36
DDX1	rs807601	2:15652890	T/G	0.009684	0.002234	1.47e-05	7.35e-06	UProteins	0.0102799	0.00207455	7.33999e-07	No	-0.0682597	0.128425	0.595074	No					-	-0.0244482	0.128312	0.848893	No	6.15
DDX1	rs807601	2:15652890	T/G	0.009684	0.002234	1.47e-05	7.35e-06	UHGB	0.0103975	0.00207955	5.83305e-07	No	0.00344154	0.00191565	0.0724394	No					-	0.00354823	0.00191832	0.0643918	No	7.37
SHROOM3	rs11724003	4:76444011	A/T	-0.007439	0.002157	0.0005658	0.0002829	Height	-0.00681428	0.00198924	0.000615972	No	0.219207	0.135287	0.105196	No					-	0.194245	0.135285	0.151085	No	-8.4
SHROOM3	rs11724003	4:76444011	A/T	-0.007439	0.002157	0.0005658	0.0002829	Weight	-0.00691688	0.00198763	0.000503613	No	0.313662	0.221521	0.156823	No					-	0.275166	0.221434	0.214024	No	-7.02
SHROOM3	rs11724003	4:76444011	A/T	-0.007439	0.002157	0.0005658	0.0002829	BMI	-0.00706725	0.00198942	0.000383471	No	0.0441732	0.0675506	0.513174	No					-	0.0381087	0.0675913	0.572896	No	-5
SHROOM3	rs11724003	4:76444011	A/T	-0.007439	0.002157	0.0005658	0.0002829	Body Fat	-0.00685515	0.0019876	0.000565064	No	0.130336	0.138884	0.348033	No					-	0.135147	0.139058	0.331136	No	-7.85
SHROOM3	rs11724003	4:76444011	A/T	-0.007439	0.002157	0.0005658	0.0002829	Visceral Fat	-0.00680261	0.00198789	0.00062406	No	0.0532368	0.0638634	0.404524	No					-	0.0447055	0.0638778	0.484031	No	-8.55
SHROOM3	rs11724003	4:76444011	A/T	-0.007439	0.002157	0.0005658	0.0002829	SBP	-0.0070228	0.00201446	0.000492074	No	-0.21869	0.242543	0.367262	No					-	-0.233309	0.242829	0.336678	No	-5.59
SHROOM3	rs11724003	4:76444011	A/T	-0.007439	0.002157	0.0005658	0.0002829	DBP	-0.00699667	0.00201453	0.0005167	No	-0.0508398	0.138723	0.714013	No					-	-0.0501608	0.138904	0.718019	No	-5.95
SHROOM3	rs11724003	4:76444011	A/T	-0.007439	0.002157	0.0005658	0.0002829	Pulse Rate	-0.00689657	0.00201313	0.000615511	No	-0.18093	0.131323	0.168313	No					-	-0.156951	0.131385	0.232276	No	-7.29
SHROOM3	rs11724003	4:76444011	A/T	-0.007439	0.002157	0.0005658	0.0002829	HbA1c	-0.00700416	0.00198757	0.000426994	No	0.00182795	0.00656419	0.780655	No					-	0.00112233	0.00656724	0.864307	No	-5.85
SHROOM3	rs11724003	4:76444011	A/T	-0.007439	0.002157	0.0005658	0.0002829	SAlb	-0.00668412	0.00198248	0.00075015	No	0.00675359	0.00369381	0.0675255	No					-	0.00580406	0.00368834	0.115606	No	-10.15
SHROOM3	rs11724003	4:76444011	A/T	-0.007439	0.002157	0.0005658	0.0002829	SCr	-0.0028629	0.00123453	0.0204134	Yes	0.0053737	0.00203724	0.00835886	No					No	-0.000227706	0.00126614	0.857279	No	-61.51
SHROOM3	rs11724003	4:76444011	A/T	-0.007439	0.002157	0.0005658	0.0002829	UAlb	-0.0071684	0.00198013	0.000295861	No	-1.47969	0.943222	0.116734	No					-	-1.79577	0.940119	0.0561415	No	-3.64
SHROOM3	rs11724003	4:76444011	A/T	-0.007439	0.002157	0.0005658	0.0002829	UCr	-0.00701902	0.00196789	0.000363073	No	-0.19782	1.02303	0.846675	No					-	-0.68688	1.01415	0.498233	No	-5.65
SHROOM3	rs11724003	4:76444011	A/T	-0.007439	0.002157	0.0005658	0.0002829	UACR	-0.00728028	0.00197794	0.000233764	No	-2.22329	1.17569	0.0586469	No					-	-2.71943	1.16934	0.0200589	No	-2.13
SHROOM3	rs11724003	4:76444011	A/T	-0.007439	0.002157	0.0005658	0.0002829	PTT	-0.00693776	0.00198313	0.000470089	No	-0.00327081	0.178412	0.985374	No					-	0.0457228	0.178124	0.797422	No	-6.74
SHROOM3	rs11724003	4:76444011	A/T	-0.007439	0.002157	0.0005658	0.0002829	INR PT	-0.00676311	0.00198413	0.000655528	No	0.0038789	0.00287793	0.177749	No					-	0.00319912	0.00287465	0.265789	No	-9.09
SHROOM3	rs11724003	4:76444011	A/T	-0.007439	0.002157	0.0005658	0.0002829	aPTT ratio	-0.00695481	0.00198833	0.000471101	No	0.00182691	0.00117308	0.119414	No					-	0.001841	0.00117412	0.116915	No	-6.51
SHROOM3	rs11724003	4:76444011	A/T	-0.007439	0.002157	0.0005658	0.0002829	aPTT	-0.0060504	0.00232503	0.00928194	Yes	0.0619297	0.0431807	0.151565	No					No	0.0631316	0.0432202	0.144148	No	-18.67
SHROOM3	rs11724003	4:76444011	A/T	-0.007439	0.002157	0.0005658	0.0002829	Fibrinogen	-0.00694038	0.00198773	0.000482165	No	0.0440013	0.885148	0.960354	No					-	0.142311	0.885712	0.872354	No	-6.7
SHROOM3	rs11724003	4:76444011	A/T	-0.007439	0.002157	0.0005658	0.0002829	AT	-0.00697	0.00198819	0.000457387	No	0.206377	0.158643	0.193325	No					-	0.213209	0.158788	0.179391	No	-6.3
SHROOM3	rs11724003	4:76444011	A/T	-0.007439	0.002157	0.0005658	0.0002829	BGlucose	-0.00702331	0.00198575	0.000406737	No	-0.151993	0.210751	0.470804	No					-	-0.181663	0.210819	0.388873	No	-5.59
SHROOM3	rs11724003	4:76444011	A/T	-0.007439	0.002157	0.0005658	0.0002829	Urate	-0.00651741	0.00192748	0.000724163	Yes	0.0189947	0.0197735	0.336769	No					No	0.00225701	0.0191939	0.906395	No	-12.39
SHROOM3	rs11724003	4:76444011	A/T	-0.007439	0.002157	0.0005658	0.0002829	AST GOT	-0.00716141	0.00198906	0.000319257	No	-0.107726	0.127427	0.39791	No					-	-0.132207	0.127369	0.299299	No	-3.73
SHROOM3	rs11724003	4:76444011	A/T	-0.007439	0.002157	0.0005658	0.0002829	ALT GPT	-0.00701325	0.00198733	0.000419013	No	-0.0841885	0.21218	0.69154	No					-	-0.0972267	0.212345	0.647054	No	-5.72
SHROOM3	rs11724003	4:76444011	A/T	-0.007439	0.002157	0.0005658	0.0002829	GGT	-0.00695602	0.001987	0.000465926	No	0.201842	0.474749	0.670733	No					-	0.184221	0.475175	0.698254	No	-6.49
SHROOM3	rs11724003	4:76444011	A/T	-0.007439	0.002157	0.0005658	0.0002829	ALP	-0.0069594	0.00198764	0.00046493	No	-0.780396	0.302628	0.00993031	No					-	-0.774399	0.302906	0.0105856	No	-6.45
SHROOM3	rs11724003	4:76444011	A/T	-0.007439	0.002157	0.0005658	0.0002829	TB	-0.0069403	0.00198589	0.00047644	No	0.00498375	0.00688316	0.469052	No					-	0.00295192	0.00686994	0.667432	No	-6.7
SHROOM3	rs11724003	4:76444011	A/T	-0.007439	0.002157	0.0005658	0.0002829	DB	-0.00688911	0.00198595	0.000524723	No	0.00276702	0.00181189	0.126756	No					-	0.00225551	0.00180937	0.212584	No	-7.39
SHROOM3	rs11724003	4:76444011	A/T	-0.007439	0.002157	0.0005658	0.0002829	Lipase	-0.00685701	0.00197612	0.00052276	No	0.138696	0.260494	0.594436	No					-	0.0464965	0.259319	0.857704	No	-7.82
SHROOM3	rs11724003	4:76444011	A/T	-0.007439	0.002157	0.0005658	0.0002829	TC	-0.00700456	0.00198745	0.000426319	No	-1.19552	0.615117	0.0519765	No					-	-1.22714	0.615677	0.046271	No	-5.84
SHROOM3	rs11724003	4:76444011	A/T	-0.007439	0.002157	0.0005658	0.0002829	HDL	-0.00685999	0.00198664	0.000556512	No	-0.371342	0.195587	0.057646	No					-	-0.354378	0.195693	0.0701882	No	-7.78
SHROOM3	rs11724003	4:76444011	A/T	-0.007439	0.002157	0.0005658	0.0002829	LDL	-0.00698547	0.00198747	0.000442085	No	-0.921021	0.536913	0.0863025	No					-	-0.932272	0.537444	0.0828349	No	-6.1
SHROOM3	rs11724003	4:76444011	A/T	-0.007439	0.002157	0.0005658	0.0002829	TG	-0.00690982	0.00198301	0.000495141	No	0.365398	1.0273	0.722082	No					-	0.138917	1.02613	0.892314	No	-7.11
SHROOM3	rs11724003	4:76444011	A/T	-0.007439	0.002157	0.0005658	0.0002829	Sodium	-0.00681643	0.00203126	0.000794501	No	-0.0273149	0.029435	0.353444	No					-	-0.0302117	0.0294515	0.305007	No	-8.37
SHROOM3	rs11724003	4:76444011	A/T	-0.007439	0.002157	0.0005658	0.0002829	Potassium	-0.00695131	0.0019811	0.000452073	No	-2.2971e-05	0.00540025	0.996606	No					-	-0.0017553	0.00537977	0.744222	No	-6.56
SHROOM3	rs11724003	4:76444011	A/T	-0.007439	0.002157	0.0005658	0.0002829	Chlorine	-0.00685496	0.00198724	0.000563948	No	-0.0868418	0.0322802	0.0071515	No					-	-0.0842333	0.0323036	0.00913254	No	-7.85
SHROOM3	rs11724003	4:76444011	A/T	-0.007439	0.002157	0.0005658	0.0002829	Calcium	-0.00674766	0.00198013	0.000657715	No	0.00147958	0.00129736	0.254125	No					-	0.00108841	0.00129391	0.400268	No	-9.29
SHROOM3	rs11724003	4:76444011	A/T	-0.007439	0.002157	0.0005658	0.0002829	Phosphorus	-0.00693462	0.00198704	0.000485231	No	0.00234133	0.0072004	0.745062	No					-	0.00121164	0.00719926	0.86635	No	-6.78
SHROOM3	rs11724003	4:76444011	A/T	-0.007439	0.002157	0.0005658	0.0002829	Magnesium	-0.00651397	0.00198424	0.00103109	Yes	0.00746549	0.0020672	0.000306012	No					No	0.00699183	0.00206467	0.000710826	No	-12.43
SHROOM3	rs11724003	4:76444011	A/T	-0.007439	0.002157	0.0005658	0.0002829	Iron	-0.00698947	0.00198797	0.000440214	No	0.914029	0.592537	0.122967	No					-	0.897942	0.593115	0.130072	No	-6.04
SHROOM3	rs11724003	4:76444011	A/T	-0.007439	0.002157	0.0005658	0.0002829	Ferritin	-0.00696526	0.0019871	0.00045816	No	1.83279	1.82645	0.315658	No					-	1.83117	1.82819	0.316548	No	-6.37
SHROOM3	rs11724003	4:76444011	A/T	-0.007439	0.002157	0.0005658	0.0002829	Transferrin	-0.00691919	0.00198531	0.000493862	No	0.403544	0.644717	0.531379	No					-	0.304254	0.644758	0.637017	No	-6.99
SHROOM3	rs11724003	4:76444011	A/T	-0.007439	0.002157	0.0005658	0.0002829	TIBC	-0.00691895	0.00198584	0.00049579	No	0.505752	0.806073	0.530393	No					-	0.381236	0.80612	0.636276	No	-6.99
SHROOM3	rs11724003	4:76444011	A/T	-0.007439	0.002157	0.0005658	0.0002829	TS	-0.00705415	0.00198749	0.000388036	No	0.216176	0.20806	0.298826	No					-	0.231803	0.208226	0.265638	No	-5.17
SHROOM3	rs11724003	4:76444011	A/T	-0.007439	0.002157	0.0005658	0.0002829	Homocyst	-0.00687051	0.00195702	0.000448901	No	-0.0140353	0.0638394	0.825989	No					-	-0.0612312	0.0623016	0.32572	No	-7.64
SHROOM3	rs11724003	4:76444011	A/T	-0.007439	0.002157	0.0005658	0.0002829	CRP	-0.00698448	0.00198677	0.000440849	No	-0.00363559	0.00796652	0.648142	No					-	-0.00396734	0.00797332	0.618793	No	-6.11
SHROOM3	rs11724003	4:76444011	A/T	-0.007439	0.002157	0.0005658	0.0002829	TSH	-0.00717111	0.00198181	0.000297808	No	-0.025098	0.0185795	0.176775	No					-	-0.0299175	0.0185466	0.106755	No	-3.6
SHROOM3	rs11724003	4:76444011	A/T	-0.007439	0.002157	0.0005658	0.0002829	FT3	-0.0135907	0.0109469	0.21506	Yes	0.0563601	0.0740327	0.446881	No					No	0.0656617	0.0737811	0.373963	No	82.69
SHROOM3	rs11724003	4:76444011	A/T	-0.007439	0.002157	0.0005658	0.0002829	FT4	-0.0124752	0.0108666	0.251558	Yes	0.0162935	0.0177046	0.357902	No					No	0.0168309	0.0177421	0.343303	No	67.7
SHROOM3	rs11724003	4:76444011	A/T	-0.007439	0.002157	0.0005658	0.0002829	Cortisol	-0.0070361	0.00196833	0.000352325	No	-0.0233719	0.0628471	0.709986	No					-	-0.0529847	0.0623152	0.395195	No	-5.42
SHROOM3	rs11724003	4:76444011	A/T	-0.007439	0.002157	0.0005658	0.0002829	WBC	-0.00703399	0.00198808	0.000404857	No	-0.0238558	0.0264499	0.367118	No					-	-0.0238713	0.0264747	0.367256	No	-5.44
SHROOM3	rs11724003	4:76444011	A/T	-0.007439	0.002157	0.0005658	0.0002829	RBC	-0.00690596	0.00198663	0.000510656	No	0.00960468	0.00662062	0.146888	No					-	0.00864171	0.00662183	0.191911	No	-7.17
SHROOM3	rs11724003	4:76444011	A/T	-0.007439	0.002157	0.0005658	0.0002829	HGB	-0.00687698	0.0019861	0.000537278	No	0.0317693	0.0205051	0.121332	No					-	0.0285868	0.0205027	0.163259	No	-7.56
SHROOM3	rs11724003	4:76444011	A/T	-0.007439	0.002157	0.0005658	0.0002829	HCT	-0.00683977	0.00198541	0.000573342	No	0.0904145	0.0537217	0.092403	No					-	0.0808476	0.0536953	0.132182	No	-8.06
SHROOM3	rs11724003	4:76444011	A/T	-0.007439	0.002157	0.0005658	0.0002829	MCV	-0.00701171	0.00198787	0.000421752	No	0.0220661	0.0623215	0.723294	No					-	0.0207795	0.0623728	0.739028	No	-5.74
SHROOM3	rs11724003	4:76444011	A/T	-0.007439	0.002157	0.0005658	0.0002829	MCH	-0.00702054	0.00198802	0.00041517	No	0.00383164	0.0252884	0.87957	No					-	0.00388457	0.0253122	0.878034	No	-5.63
SHROOM3	rs11724003	4:76444011	A/T	-0.007439	0.002157	0.0005658	0.0002829	MCHC	-0.00701982	0.00198798	0.000415635	No	-0.00237878	0.0152927	0.876391	No					-	-0.00200806	0.0153075	0.895635	No	-5.63
SHROOM3	rs11724003	4:76444011	A/T	-0.007439	0.002157	0.0005658	0.0002829	RDW	-0.00702228	0.00198782	0.00041325	No	-0.000185999	0.0145698	0.989815	No					-	0.000698299	0.0145827	0.961809	No	-5.6
SHROOM3	rs11724003	4:76444011	A/T	-0.007439	0.002157	0.0005658	0.0002829	PLT	-0.00707162	0.00198695	0.000373939	No	0.554134	0.809626	0.493718	No					-	0.687044	0.809781	0.396218	No	-4.94
SHROOM3	rs11724003	4:76444011	A/T	-0.007439	0.002157	0.0005658	0.0002829	MPV	-0.00705425	0.00198694	0.00038654	No	-4.38945e-05	0.0125923	0.997219	No					-	-0.00189267	0.0125949	0.880552	No	-5.17
SHROOM3	rs11724003	4:76444011	A/T	-0.007439	0.002157	0.0005658	0.0002829	Neutrophils	-0.00703935	0.00198737	0.000398832	No	0.0448971	0.124487	0.718363	No					-	0.0518539	0.124546	0.677167	No	-5.37
SHROOM3	rs11724003	4:76444011	A/T	-0.007439	0.002157	0.0005658	0.0002829	Lymphocytes	-0.00703444	0.00198758	0.000403142	No	-0.035031	0.114083	0.7588	No					-	-0.0402636	0.114156	0.724315	No	-5.44
SHROOM3	rs11724003	4:76444011	A/T	-0.007439	0.002157	0.0005658	0.0002829	Monocytes	-0.00703149	0.00198805	0.000406696	No	0.0193905	0.0299508	0.51738	No					-	0.0209716	0.0299775	0.484206	No	-5.48
SHROOM3	rs11724003	4:76444011	A/T	-0.007439	0.002157	0.0005658	0.0002829	Eosinophils	-0.00710832	0.00198715	0.00034899	No	-0.0379952	0.0287285	0.186011	No					-	-0.0411698	0.0287411	0.152051	No	-4.45
SHROOM3	rs11724003	4:76444011	A/T	-0.007439	0.002157	0.0005658	0.0002829	Basophils	-0.00701944	0.00198804	0.000416103	No	0.00172435	0.00485837	0.722654	No					-	0.0016253	0.00486322	0.738233	No	-5.64
SHROOM3	rs11724003	4:76444011	A/T	-0.007439	0.002157	0.0005658	0.0002829	AntiTPO	-0.00700065	0.00199141	0.000440988	No	-1.65452	1.91993	0.388838	No					-	-1.78433	1.92148	0.353108	No	-5.89
SHROOM3	rs11724003	4:76444011	A/T	-0.007439	0.002157	0.0005658	0.0002829	Urine pH	-0.00680676	0.00198053	0.000590903	No	-0.0133036	0.00964765	0.16794	No					-	-0.0102524	0.00962372	0.286754	No	-8.5
SHROOM3	rs11724003	4:76444011	A/T	-0.007439	0.002157	0.0005658	0.0002829	UGlucose	-0.00710241	0.00198595	0.000350069	No	-0.943482	0.701315	0.178557	No					-	-1.01593	0.701737	0.147723	No	-4.52
SHROOM3	rs11724003	4:76444011	A/T	-0.007439	0.002157	0.0005658	0.0002829	UProteins	-0.00722296	0.00198207	0.000269614	No	-0.176213	0.12259	0.150631	No					-	-0.206559	0.122422	0.0915825	No	-2.9
SHROOM3	rs11724003	4:76444011	A/T	-0.007439	0.002157	0.0005658	0.0002829	UHGB	-0.00701006	0.00198654	0.000419333	No	0.00141458	0.00182902	0.439297	No					-	0.00135337	0.00183077	0.45978	No	-5.77
SHROOM3	rs60529470	4:76444730	A/G	-0.007674	0.002149	0.0003574	0.0001787	Height	-0.00704975	0.00197977	0.000371309	No	0.208397	0.134653	0.121734	No					-	0.182684	0.134656	0.174916	No	-8.13
SHROOM3	rs60529470	4:76444730	A/G	-0.007674	0.002149	0.0003574	0.0001787	Weight	-0.00714304	0.00197818	0.00030661	No	0.311167	0.220479	0.15818	No					-	0.271538	0.220402	0.217973	No	-6.92
SHROOM3	rs60529470	4:76444730	A/G	-0.007674	0.002149	0.0003574	0.0001787	BMI	-0.00729113	0.00197997	0.000232214	No	0.0452603	0.0672327	0.500842	No					-	0.0390099	0.0672761	0.562031	No	-4.99
SHROOM3	rs60529470	4:76444730	A/G	-0.007674	0.002149	0.0003574	0.0001787	Body Fat	-0.00711228	0.00197835	0.000325877	No	0.13079	0.138245	0.344134	No					-	0.135587	0.138424	0.327354	No	-7.32
SHROOM3	rs60529470	4:76444730	A/G	-0.007674	0.002149	0.0003574	0.0001787	Visceral Fat	-0.00706179	0.00197863	0.000359993	No	0.0515886	0.0635695	0.417081	No					-	0.0428077	0.063587	0.500825	No	-7.98
SHROOM3	rs60529470	4:76444730	A/G	-0.007674	0.002149	0.0003574	0.0001787	SBP	-0.00734651	0.00200574	0.000250831	No	-0.225442	0.241507	0.350595	No					-	-0.240596	0.241807	0.319764	No	-4.27
SHROOM3	rs60529470	4:76444730	A/G	-0.007674	0.002149	0.0003574	0.0001787	DBP	-0.0073194	0.00200581	0.000264523	No	-0.0554144	0.138131	0.688302	No					-	-0.0546394	0.13832	0.692835	No	-4.62
SHROOM3	rs60529470	4:76444730	A/G	-0.007674	0.002149	0.0003574	0.0001787	Pulse Rate	-0.00722011	0.00200441	0.000317201	No	-0.179792	0.130763	0.16918	No					-	-0.155014	0.130832	0.236114	No	-5.91
SHROOM3	rs60529470	4:76444730	A/G	-0.007674	0.002149	0.0003574	0.0001787	HbA1c	-0.0072635	0.00197834	0.00024236	No	0.00143759	0.00653406	0.825864	No					-	0.000703837	0.00653743	0.914265	No	-5.35
SHROOM3	rs60529470	4:76444730	A/G	-0.007674	0.002149	0.0003574	0.0001787	SAlb	-0.00694515	0.00197328	0.000434094	No	0.00660789	0.00367688	0.0723424	No					-	0.0056253	0.00367164	0.12553	No	-9.5
SHROOM3	rs60529470	4:76444730	A/G	-0.007674	0.002149	0.0003574	0.0001787	SCr	-0.00299255	0.00122886	0.0148999	Yes	0.00553847	0.00202784	0.00632103	No					No	-0.00026825	0.00126039	0.831464	No	-61
SHROOM3	rs60529470	4:76444730	A/G	-0.007674	0.002149	0.0003574	0.0001787	UAlb	-0.00737939	0.00197064	0.000181638	No	-1.43778	0.938754	0.125658	No					-	-1.76328	0.935707	0.0595341	No	-3.84
SHROOM3	rs60529470	4:76444730	A/G	-0.007674	0.002149	0.0003574	0.0001787	UCr	-0.00733533	0.00195845	0.000181059	No	-0.562827	1.01816	0.580421	No					-	-1.06819	1.00935	0.289946	No	-4.41
SHROOM3	rs60529470	4:76444730	A/G	-0.007674	0.002149	0.0003574	0.0001787	UACR	-0.00750508	0.00196847	0.000138306	No	-2.25473	1.17011	0.0540149	No					-	-2.76422	1.16383	0.0175622	No	-2.2
SHROOM3	rs60529470	4:76444730	A/G	-0.007674	0.002149	0.0003574	0.0001787	PTT	-0.00717298	0.0019739	0.000280538	No	-0.0308208	0.17759	0.862222	No					-	0.0197552	0.177313	0.91129	No	-6.53
SHROOM3	rs60529470	4:76444730	A/G	-0.007674	0.002149	0.0003574	0.0001787	INR PT	-0.00702992	0.00197487	0.000373004	No	0.00366354	0.00286469	0.200976	No					-	0.00295935	0.00286158	0.301083	No	-8.39
SHROOM3	rs60529470	4:76444730	A/G	-0.007674	0.002149	0.0003574	0.0001787	aPTT ratio	-0.00721252	0.00197909	0.000269398	No	0.00190131	0.00116766	0.10349	No					-	0.00191633	0.00116875	0.101112	No	-6.01
SHROOM3	rs60529470	4:76444730	A/G	-0.007674	0.002149	0.0003574	0.0001787	aPTT	-0.00631861	0.0023153	0.00636873	Yes	0.0616576	0.0430022	0.151672	No					No	0.0629029	0.0430437	0.143963	No	-17.66
SHROOM3	rs60529470	4:76444730	A/G	-0.007674	0.002149	0.0003574	0.0001787	Fibrinogen	-0.00718772	0.00197847	0.000281576	No	-0.158132	0.881069	0.857566	No					-	-0.0578375	0.881678	0.947698	No	-6.34
SHROOM3	rs60529470	4:76444730	A/G	-0.007674	0.002149	0.0003574	0.0001787	AT	-0.00723055	0.00197896	0.000259792	No	0.22641	0.157909	0.15166	No					-	0.233556	0.158062	0.139538	No	-5.78
SHROOM3	rs60529470	4:76444730	A/G	-0.007674	0.002149	0.0003574	0.0001787	BGlucose	-0.00727205	0.00197653	0.000235179	No	-0.132543	0.209785	0.527529	No					-	-0.163159	0.209864	0.436911	No	-5.24
SHROOM3	rs60529470	4:76444730	A/G	-0.007674	0.002149	0.0003574	0.0001787	Urate	-0.00679095	0.00191853	0.000402448	No	0.0182604	0.0196829	0.353571	No					-	0.000899645	0.0191069	0.962446	No	-11.51
SHROOM3	rs60529470	4:76444730	A/G	-0.007674	0.002149	0.0003574	0.0001787	AST GOT	-0.00741793	0.00197981	0.000180117	No	-0.109435	0.126841	0.38828	No					-	-0.134815	0.126789	0.287672	No	-3.34
SHROOM3	rs60529470	4:76444730	A/G	-0.007674	0.002149	0.0003574	0.0001787	ALT GPT	-0.00726802	0.00197811	0.000239806	No	-0.0827526	0.211207	0.695208	No					-	-0.0963678	0.211382	0.648475	No	-5.29
SHROOM3	rs60529470	4:76444730	A/G	-0.007674	0.002149	0.0003574	0.0001787	GGT	-0.00721481	0.00197778	0.000265677	No	0.144204	0.472573	0.760261	No					-	0.125645	0.473022	0.790536	No	-5.98
SHROOM3	rs60529470	4:76444730	A/G	-0.007674	0.002149	0.0003574	0.0001787	ALP	-0.00721475	0.00197849	0.000267079	No	-0.817446	0.301229	0.00666479	No					-	-0.811488	0.301522	0.00712892	No	-5.98
SHROOM3	rs60529470	4:76444730	A/G	-0.007674	0.002149	0.0003574	0.0001787	TB	-0.00717659	0.00197672	0.0002842	No	0.00647285	0.00685145	0.344813	No					-	0.0044081	0.00683869	0.519212	No	-6.48
SHROOM3	rs60529470	4:76444730	A/G	-0.007674	0.002149	0.0003574	0.0001787	DB	-0.00712465	0.00197681	0.000314718	No	0.00310406	0.00180353	0.0852618	No					-	0.00258242	0.00180112	0.151665	No	-7.16
SHROOM3	rs60529470	4:76444730	A/G	-0.007674	0.002149	0.0003574	0.0001787	Lipase	-0.00708396	0.00196698	0.000317982	No	0.174463	0.259297	0.501069	No					-	0.0788079	0.258142	0.760152	No	-7.69
SHROOM3	rs60529470	4:76444730	A/G	-0.007674	0.002149	0.0003574	0.0001787	TC	-0.007264	0.00197829	0.000242035	No	-1.28533	0.612276	0.0358176	No					-	-1.31816	0.612865	0.0315148	No	-5.34
SHROOM3	rs60529470	4:76444730	A/G	-0.007674	0.002149	0.0003574	0.0001787	HDL	-0.00712195	0.00197738	0.000317647	No	-0.348983	0.194694	0.0730878	No					-	-0.331268	0.194809	0.0890722	No	-7.19
SHROOM3	rs60529470	4:76444730	A/G	-0.007674	0.002149	0.0003574	0.0001787	LDL	-0.00724256	0.0019783	0.000252518	No	-1.00167	0.534434	0.0609228	No					-	-1.01344	0.53499	0.0582123	No	-5.62
SHROOM3	rs60529470	4:76444730	A/G	-0.007674	0.002149	0.0003574	0.0001787	TG	-0.00719081	0.0019738	0.000270687	No	0.163162	1.02259	0.873233	No					-	-0.072334	1.02148	0.943548	No	-6.3
SHROOM3	rs60529470	4:76444730	A/G	-0.007674	0.002149	0.0003574	0.0001787	Sodium	-0.00698424	0.00202136	0.000552203	No	-0.0265995	0.0292927	0.363869	No					-	-0.0295667	0.0293101	0.313118	No	-8.99
SHROOM3	rs60529470	4:76444730	A/G	-0.007674	0.002149	0.0003574	0.0001787	Potassium	-0.00715429	0.0019719	0.000286895	No	0.001508	0.00537534	0.779068	No					-	-0.000290011	0.00535528	0.956813	No	-6.77
SHROOM3	rs60529470	4:76444730	A/G	-0.007674	0.002149	0.0003574	0.0001787	Chlorine	-0.0071108	0.00197803	0.000326077	No	-0.0866931	0.032132	0.00698665	No					-	-0.0840007	0.032157	0.00900928	No	-7.34
SHROOM3	rs60529470	4:76444730	A/G	-0.007674	0.002149	0.0003574	0.0001787	Calcium	-0.00696181	0.00197103	0.000414145	No	0.00180258	0.00129137	0.162785	No					-	0.00139809	0.00128802	0.277744	No	-9.28
SHROOM3	rs60529470	4:76444730	A/G	-0.007674	0.002149	0.0003574	0.0001787	Phosphorus	-0.0071911	0.00197781	0.000278401	No	0.00229955	0.00716731	0.748339	No					-	0.00112994	0.00716654	0.874721	No	-6.29
SHROOM3	rs60529470	4:76444730	A/G	-0.007674	0.002149	0.0003574	0.0001787	Magnesium	-0.00673903	0.00197524	0.000648009	Yes	0.00797784	0.00205751	0.000106237	No					No	0.00748855	0.00205512	0.00026994	No	-12.18
SHROOM3	rs60529470	4:76444730	A/G	-0.007674	0.002149	0.0003574	0.0001787	Iron	-0.00724191	0.00197883	0.000253803	No	1.05272	0.589796	0.0743089	No					-	1.03638	0.590403	0.0792251	No	-5.63
SHROOM3	rs60529470	4:76444730	A/G	-0.007674	0.002149	0.0003574	0.0001787	Ferritin	-0.00722067	0.00197788	0.000262833	No	1.84797	1.81807	0.309441	No					-	1.84585	1.8199	0.310483	No	-5.91
SHROOM3	rs60529470	4:76444730	A/G	-0.007674	0.002149	0.0003574	0.0001787	Transferrin	-0.00717377	0.0019761	0.000284533	No	0.410196	0.641759	0.522723	No					-	0.30748	0.641833	0.631902	No	-6.52
SHROOM3	rs60529470	4:76444730	A/G	-0.007674	0.002149	0.0003574	0.0001787	TIBC	-0.00717349	0.00197663	0.000285751	No	0.514356	0.802374	0.521509	No					-	0.38555	0.802463	0.630912	No	-6.52
SHROOM3	rs60529470	4:76444730	A/G	-0.007674	0.002149	0.0003574	0.0001787	TS	-0.00731753	0.00197831	0.000217699	No	0.255724	0.207101	0.21694	No					-	0.27198	0.207277	0.189497	No	-4.65
SHROOM3	rs60529470	4:76444730	A/G	-0.007674	0.002149	0.0003574	0.0001787	Homocyst	-0.00699143	0.00194791	0.000333305	No	0.00763285	0.0635444	0.904392	No					-	-0.0414588	0.0620185	0.503836	No	-8.89
SHROOM3	rs60529470	4:76444730	A/G	-0.007674	0.002149	0.0003574	0.0001787	CRP	-0.0072457	0.00197757	0.00024963	No	-0.00506721	0.00792989	0.522836	No					-	-0.00541868	0.00793706	0.494808	No	-5.58
SHROOM3	rs60529470	4:76444730	A/G	-0.007674	0.002149	0.0003574	0.0001787	TSH	-0.0074379	0.00197264	0.000163823	No	-0.0265251	0.018494	0.151532	No					-	-0.0315258	0.0184622	0.0877436	No	-3.08
SHROOM3	rs60529470	4:76444730	A/G	-0.007674	0.002149	0.0003574	0.0001787	FT3	-0.0151195	0.0108999	0.166089	Yes	0.0530107	0.0737565	0.472679	No					No	0.0634937	0.0735341	0.388342	No	97.02
SHROOM3	rs60529470	4:76444730	A/G	-0.007674	0.002149	0.0003574	0.0001787	FT4	-0.014064	0.0108252	0.194532	Yes	0.0181168	0.0176361	0.304844	No					No	0.0187363	0.01768	0.28982	No	83.27
SHROOM3	rs60529470	4:76444730	A/G	-0.007674	0.002149	0.0003574	0.0001787	Cortisol	-0.0072382	0.00195921	0.000221521	No	-0.0110482	0.0625591	0.859823	No					-	-0.0417517	0.0620334	0.500929	No	-5.68
SHROOM3	rs60529470	4:76444730	A/G	-0.007674	0.002149	0.0003574	0.0001787	WBC	-0.00728974	0.00197887	0.000230988	No	-0.0253856	0.0263284	0.334973	No					-	-0.0254302	0.0263545	0.334603	No	-5.01
SHROOM3	rs60529470	4:76444730	A/G	-0.007674	0.002149	0.0003574	0.0001787	RBC	-0.00716088	0.00197741	0.000294515	No	0.00961042	0.00659023	0.144794	No					-	0.00861368	0.00659179	0.191335	No	-6.69
SHROOM3	rs60529470	4:76444730	A/G	-0.007674	0.002149	0.0003574	0.0001787	HGB	-0.00713463	0.00197688	0.000308818	No	0.0311811	0.0204111	0.12663	No					-	0.027875	0.0204098	0.172043	No	-7.03
SHROOM3	rs60529470	4:76444730	A/G	-0.007674	0.002149	0.0003574	0.0001787	HCT	-0.00709934	0.00197619	0.000329153	No	0.0881229	0.0534756	0.0994023	No					-	0.0781805	0.053452	0.1436	No	-7.49
SHROOM3	rs60529470	4:76444730	A/G	-0.007674	0.002149	0.0003574	0.0001787	MCV	-0.00726872	0.00197864	0.000240391	No	0.0173963	0.0620357	0.779157	No					-	0.0159826	0.06209	0.796867	No	-5.28
SHROOM3	rs60529470	4:76444730	A/G	-0.007674	0.002149	0.0003574	0.0001787	MCH	-0.00727602	0.0019788	0.00023722	No	0.00254456	0.0251723	0.919484	No					-	0.00257543	0.0251974	0.918592	No	-5.19
SHROOM3	rs60529470	4:76444730	A/G	-0.007674	0.002149	0.0003574	0.0001787	MCHC	-0.00727473	0.00197876	0.000237766	No	-0.00239624	0.0152225	0.874921	No					-	-0.00200916	0.0152381	0.895104	No	-5.2
SHROOM3	rs60529470	4:76444730	A/G	-0.007674	0.002149	0.0003574	0.0001787	RDW	-0.00728118	0.0019786	0.000234474	No	0.00173671	0.0145029	0.904684	No					-	0.00265242	0.0145166	0.855024	No	-5.12
SHROOM3	rs60529470	4:76444730	A/G	-0.007674	0.002149	0.0003574	0.0001787	PLT	-0.00732105	0.00197773	0.000215255	No	0.488682	0.805915	0.544283	No					-	0.624885	0.806112	0.438249	No	-4.6
SHROOM3	rs60529470	4:76444730	A/G	-0.007674	0.002149	0.0003574	0.0001787	MPV	-0.00730234	0.00197772	0.000223408	No	0.000781851	0.0125345	0.950265	No					-	-0.00113007	0.0125377	0.928183	No	-4.84
SHROOM3	rs60529470	4:76444730	A/G	-0.007674	0.002149	0.0003574	0.0001787	Neutrophils	-0.00729348	0.00197815	0.000228082	No	0.0429864	0.123916	0.728673	No					-	0.0503841	0.123981	0.684468	No	-4.96
SHROOM3	rs60529470	4:76444730	A/G	-0.007674	0.002149	0.0003574	0.0001787	Lymphocytes	-0.00728731	0.00197836	0.000231236	No	-0.0296489	0.11356	0.794031	No					-	-0.0352113	0.113638	0.756678	No	-5.04
SHROOM3	rs60529470	4:76444730	A/G	-0.007674	0.002149	0.0003574	0.0001787	Monocytes	-0.00728502	0.00197881	0.000233063	No	0.0163443	0.0298136	0.583555	No					-	0.0179432	0.0298417	0.547667	No	-5.07
SHROOM3	rs60529470	4:76444730	A/G	-0.007674	0.002149	0.0003574	0.0001787	Eosinophils	-0.00736254	0.00197793	0.000198447	No	-0.0376637	0.0285967	0.187846	No					-	-0.0409622	0.0286108	0.152259	No	-4.06
SHROOM3	rs60529470	4:76444730	A/G	-0.007674	0.002149	0.0003574	0.0001787	Basophils	-0.00727429	0.00197882	0.000238074	No	0.00176585	0.00483608	0.715014	No					-	0.00166439	0.00484116	0.731004	No	-5.21
SHROOM3	rs60529470	4:76444730	A/G	-0.007674	0.002149	0.0003574	0.0001787	AntiTPO	-0.00724642	0.0019821	0.000257549	No	-1.03935	1.91112	0.586562	No					-	-1.1716	1.91277	0.54021	No	-5.57
SHROOM3	rs60529470	4:76444730	A/G	-0.007674	0.002149	0.0003574	0.0001787	Urine pH	-0.00706954	0.00197101	0.000336388	No	-0.0105234	0.00960244	0.273146	No					-	-0.00738175	0.00957898	0.440951	No	-7.88
SHROOM3	rs60529470	4:76444730	A/G	-0.007674	0.002149	0.0003574	0.0001787	UGlucose	-0.00731415	0.00197647	0.000216224	No	-0.894652	0.698012	0.199972	No					-	-0.969243	0.698464	0.165265	No	-4.69
SHROOM3	rs60529470	4:76444730	A/G	-0.007674	0.002149	0.0003574	0.0001787	UProteins	-0.00741843	0.00197259	0.000170362	No	-0.158158	0.122014	0.194927	No					-	-0.1894	0.121853	0.120136	No	-3.33
SHROOM3	rs60529470	4:76444730	A/G	-0.007674	0.002149	0.0003574	0.0001787	UHGB	-0.0072204	0.00197713	0.000261559	No	0.00191956	0.00182034	0.291676	No					-	0.0018573	0.00182217	0.308096	No	-5.91
SHROOM3	rs55940751	4:76444738	T/C	-0.00768	0.002149	0.0003536	0.0001768	Height	-0.00705811	0.00197981	0.00036547	No	0.208578	0.134655	0.121417	No					-	0.182837	0.134659	0.174565	No	-8.1
SHROOM3	rs55940751	4:76444738	T/C	-0.00768	0.002149	0.0003536	0.0001768	Weight	-0.00715173	0.00197822	0.000301536	No	0.310782	0.220483	0.158704	No					-	0.271105	0.220407	0.218718	No	-6.88
SHROOM3	rs55940751	4:76444738	T/C	-0.00768	0.002149	0.0003536	0.0001768	BMI	-0.00729979	0.00198	0.000228318	No	0.0450764	0.0672339	0.502591	No					-	0.0388174	0.0672775	0.56397	No	-4.95
SHROOM3	rs55940751	4:76444738	T/C	-0.00768	0.002149	0.0003536	0.0001768	Body Fat	-0.00712063	0.00197839	0.000320721	No	0.130769	0.138247	0.344219	No					-	0.135567	0.138427	0.327437	No	-7.28
SHROOM3	rs55940751	4:76444738	T/C	-0.00768	0.002149	0.0003536	0.0001768	Visceral Fat	-0.00707039	0.00197867	0.000354152	No	0.0513486	0.0635707	0.41926	No					-	0.0425576	0.0635883	0.503339	No	-7.94
SHROOM3	rs55940751	4:76444738	T/C	-0.00768	0.002149	0.0003536	0.0001768	SBP	-0.007355	0.00200577	0.00024678	No	-0.224624	0.241512	0.352355	No					-	-0.239789	0.241812	0.3214	No	-4.23
SHROOM3	rs55940751	4:76444738	T/C	-0.00768	0.002149	0.0003536	0.0001768	DBP	-0.00732801	0.00200584	0.000260206	No	-0.0547778	0.138134	0.691704	No					-	-0.0539995	0.138322	0.696258	No	-4.58
SHROOM3	rs55940751	4:76444738	T/C	-0.00768	0.002149	0.0003536	0.0001768	Pulse Rate	-0.00722899	0.00200445	0.000311914	No	-0.179293	0.130766	0.170375	No					-	-0.154491	0.130835	0.237707	No	-5.87
SHROOM3	rs55940751	4:76444738	T/C	-0.00768	0.002149	0.0003536	0.0001768	HbA1c	-0.00727177	0.00197837	0.000238491	No	0.00143457	0.00653418	0.826227	No					-	0.000699934	0.00653756	0.914741	No	-5.32
SHROOM3	rs55940751	4:76444738	T/C	-0.00768	0.002149	0.0003536	0.0001768	SAlb	-0.00695361	0.00197331	0.000427236	No	0.006602	0.00367695	0.0726028	No					-	0.00561833	0.00367171	0.126007	No	-9.46
SHROOM3	rs55940751	4:76444738	T/C	-0.00768	0.002149	0.0003536	0.0001768	SCr	-0.00299865	0.00122888	0.0146986	Yes	0.00554127	0.00202788	0.0062956	No					No	-0.000272074	0.00126042	0.829101	No	-60.96
SHROOM3	rs55940751	4:76444738	T/C	-0.00768	0.002149	0.0003536	0.0001768	UAlb	-0.00738748	0.00197068	0.000178742	No	-1.43687	0.938772	0.125903	No					-	-1.76274	0.935725	0.0596179	No	-3.81
SHROOM3	rs55940751	4:76444738	T/C	-0.00768	0.002149	0.0003536	0.0001768	UCr	-0.00734257	0.00195849	0.00017846	No	-0.559083	1.01818	0.582949	No					-	-1.06503	1.00937	0.291385	No	-4.39
SHROOM3	rs55940751	4:76444738	T/C	-0.00768	0.002149	0.0003536	0.0001768	UACR	-0.00751326	0.00196851	0.000136038	No	-2.25425	1.17013	0.0540704	No					-	-2.76427	1.16385	0.0175626	No	-2.17
SHROOM3	rs55940751	4:76444738	T/C	-0.00768	0.002149	0.0003536	0.0001768	PTT	-0.00718243	0.00197393	0.000275449	No	-0.0295616	0.177593	0.867801	No					-	0.0210712	0.177317	0.90541	No	-6.48
SHROOM3	rs55940751	4:76444738	T/C	-0.00768	0.002149	0.0003536	0.0001768	INR PT	-0.0070386	0.0019749	0.000366902	No	0.00365836	0.00286475	0.201622	No					-	0.00295336	0.00286164	0.302072	No	-8.35
SHROOM3	rs55940751	4:76444738	T/C	-0.00768	0.002149	0.0003536	0.0001768	aPTT ratio	-0.00722092	0.00197912	0.000265051	No	0.00189574	0.00116768	0.104512	No					-	0.00191077	0.00116878	0.102113	No	-5.98
SHROOM3	rs55940751	4:76444738	T/C	-0.00768	0.002149	0.0003536	0.0001768	aPTT	-0.00632978	0.00231536	0.00627767	Yes	0.061514	0.0430035	0.152639	No					No	0.0627606	0.0430451	0.144885	No	-17.58
SHROOM3	rs55940751	4:76444738	T/C	-0.00768	0.002149	0.0003536	0.0001768	Fibrinogen	-0.00719652	0.00197851	0.00027683	No	-0.150732	0.881085	0.864168	No					-	-0.0503408	0.881696	0.95447	No	-6.3
SHROOM3	rs55940751	4:76444738	T/C	-0.00768	0.002149	0.0003536	0.0001768	AT	-0.0072387	0.00197899	0.000255716	No	0.224652	0.157912	0.154871	No					-	0.231805	0.158065	0.142538	No	-5.75
SHROOM3	rs55940751	4:76444738	T/C	-0.00768	0.002149	0.0003536	0.0001768	BGlucose	-0.00728066	0.00197657	0.000231257	No	-0.13364	0.209789	0.524126	No					-	-0.16429	0.209868	0.433749	No	-5.2
SHROOM3	rs55940751	4:76444738	T/C	-0.00768	0.002149	0.0003536	0.0001768	Urate	-0.00679967	0.00191857	0.000395676	No	0.0182406	0.0196833	0.354101	No					-	0.000859932	0.0191073	0.964104	No	-11.46
SHROOM3	rs55940751	4:76444738	T/C	-0.00768	0.002149	0.0003536	0.0001768	AST GOT	-0.00742579	0.00197985	0.000177338	No	-0.10895	0.126843	0.390398	No					-	-0.134357	0.126792	0.289322	No	-3.31
SHROOM3	rs55940751	4:76444738	T/C	-0.00768	0.002149	0.0003536	0.0001768	ALT GPT	-0.00727616	0.00197814	0.000236034	No	-0.0822378	0.211211	0.697016	No					-	-0.0958701	0.211386	0.650176	No	-5.26
SHROOM3	rs55940751	4:76444738	T/C	-0.00768	0.002149	0.0003536	0.0001768	GGT	-0.00722299	0.00197781	0.000261507	No	0.145231	0.472582	0.758611	No					-	0.126647	0.473031	0.788909	No	-5.95
SHROOM3	rs55940751	4:76444738	T/C	-0.00768	0.002149	0.0003536	0.0001768	ALP	-0.00722299	0.00197853	0.000262854	No	-0.817283	0.301234	0.00667666	No					-	-0.811324	0.301528	0.0071417	No	-5.95
SHROOM3	rs55940751	4:76444738	T/C	-0.00768	0.002149	0.0003536	0.0001768	TB	-0.00718432	0.00197675	0.00028	No	0.00651194	0.00685158	0.341917	No					-	0.00444591	0.00683883	0.515643	No	-6.45
SHROOM3	rs55940751	4:76444738	T/C	-0.00768	0.002149	0.0003536	0.0001768	DB	-0.00713219	0.00197684	0.000310212	No	0.00311703	0.00180356	0.0839704	No					-	0.00259503	0.00180116	0.149685	No	-7.13
SHROOM3	rs55940751	4:76444738	T/C	-0.00768	0.002149	0.0003536	0.0001768	Lipase	-0.00709156	0.00196702	0.000313372	No	0.175263	0.259302	0.499117	No					-	0.0794961	0.258147	0.758128	No	-7.66
SHROOM3	rs55940751	4:76444738	T/C	-0.00768	0.002149	0.0003536	0.0001768	TC	-0.00727222	0.00197832	0.000238189	No	-1.28507	0.612288	0.0358588	No					-	-1.31793	0.612877	0.0315477	No	-5.31
SHROOM3	rs55940751	4:76444738	T/C	-0.00768	0.002149	0.0003536	0.0001768	HDL	-0.00713026	0.00197742	0.000312631	No	-0.348728	0.194698	0.073303	No					-	-0.33099	0.194813	0.0893475	No	-7.16
SHROOM3	rs55940751	4:76444738	T/C	-0.00768	0.002149	0.0003536	0.0001768	LDL	-0.0072508	0.00197834	0.000248509	No	-1.00205	0.534444	0.0608294	No					-	-1.01383	0.535001	0.0581197	No	-5.59
SHROOM3	rs55940751	4:76444738	T/C	-0.00768	0.002149	0.0003536	0.0001768	TG	-0.00719876	0.00197383	0.000266551	No	0.165423	1.02261	0.871494	No					-	-0.0703461	1.0215	0.945098	No	-6.27
SHROOM3	rs55940751	4:76444738	T/C	-0.00768	0.002149	0.0003536	0.0001768	Sodium	-0.00699367	0.00202138	0.000542813	No	-0.026484	0.0292931	0.365962	No					-	-0.0294551	0.0293106	0.314956	No	-8.94
SHROOM3	rs55940751	4:76444738	T/C	-0.00768	0.002149	0.0003536	0.0001768	Potassium	-0.0071631	0.00197193	0.000282043	No	0.00149262	0.00537544	0.781268	No					-	-0.000307597	0.00535539	0.954198	No	-6.73
SHROOM3	rs55940751	4:76444738	T/C	-0.00768	0.002149	0.0003536	0.0001768	Chlorine	-0.00711892	0.00197807	0.000321062	No	-0.0867894	0.0321326	0.00692507	No					-	-0.0840943	0.0321576	0.00893423	No	-7.31
SHROOM3	rs55940751	4:76444738	T/C	-0.00768	0.002149	0.0003536	0.0001768	Calcium	-0.00696794	0.00197106	0.000409416	No	0.00181908	0.00129139	0.158978	No					-	0.00141416	0.00128804	0.272266	No	-9.27
SHROOM3	rs55940751	4:76444738	T/C	-0.00768	0.002149	0.0003536	0.0001768	Phosphorus	-0.00719949	0.00197785	0.000273927	No	0.00228774	0.00716745	0.749593	No					-	0.00111678	0.00716669	0.87617	No	-6.26
SHROOM3	rs55940751	4:76444738	T/C	-0.00768	0.002149	0.0003536	0.0001768	Magnesium	-0.00674749	0.00197528	0.000638041	Yes	0.00797418	0.00205755	0.000107048	No					No	0.00748435	0.00205517	0.00027217	No	-12.14
SHROOM3	rs55940751	4:76444738	T/C	-0.00768	0.002149	0.0003536	0.0001768	Iron	-0.00725006	0.00197887	0.000249827	No	1.05674	0.589806	0.0732159	No					-	1.04039	0.590414	0.0780773	No	-5.6
SHROOM3	rs55940751	4:76444738	T/C	-0.00768	0.002149	0.0003536	0.0001768	Ferritin	-0.0072289	0.00197792	0.000258682	No	1.85414	1.8181	0.307838	No					-	1.85201	1.81993	0.308881	No	-5.87
SHROOM3	rs55940751	4:76444738	T/C	-0.00768	0.002149	0.0003536	0.0001768	Transferrin	-0.00718175	0.00197614	0.000280186	No	0.412151	0.641771	0.520752	No					-	0.309328	0.641846	0.629863	No	-6.49
SHROOM3	rs55940751	4:76444738	T/C	-0.00768	0.002149	0.0003536	0.0001768	TIBC	-0.00718147	0.00197666	0.000281388	No	0.51682	0.802389	0.519525	No					-	0.387879	0.80248	0.628857	No	-6.49
SHROOM3	rs55940751	4:76444738	T/C	-0.00768	0.002149	0.0003536	0.0001768	TS	-0.00732598	0.00197834	0.000214125	No	0.2568	0.207104	0.215021	No					-	0.273076	0.207281	0.187728	No	-4.61
SHROOM3	rs55940751	4:76444738	T/C	-0.00768	0.002149	0.0003536	0.0001768	Homocyst	-0.00699767	0.00194795	0.000329323	No	0.00790224	0.0635456	0.901036	No					-	-0.0412465	0.0620198	0.506032	No	-8.88
SHROOM3	rs55940751	4:76444738	T/C	-0.00768	0.002149	0.0003536	0.0001768	CRP	-0.00725376	0.0019776	0.000245748	No	-0.0050254	0.00793005	0.526281	No					-	-0.00537732	0.00793723	0.498117	No	-5.55
SHROOM3	rs55940751	4:76444738	T/C	-0.00768	0.002149	0.0003536	0.0001768	TSH	-0.00744647	0.00197267	0.00016104	No	-0.0265669	0.0184944	0.150895	No					-	-0.0315735	0.0184626	0.0872711	No	-3.04
SHROOM3	rs55940751	4:76444738	T/C	-0.00768	0.002149	0.0003536	0.0001768	FT3	-0.0151202	0.0108999	0.166064	Yes	0.0530096	0.0737561	0.472686	No					No	0.0634932	0.0735337	0.388343	No	96.88
SHROOM3	rs55940751	4:76444738	T/C	-0.00768	0.002149	0.0003536	0.0001768	FT4	-0.0140648	0.0108251	0.194505	Yes	0.0181157	0.017636	0.304869	No					No	0.0187353	0.0176799	0.289844	No	83.14
SHROOM3	rs55940751	4:76444738	T/C	-0.00768	0.002149	0.0003536	0.0001768	Cortisol	-0.00724466	0.00195924	0.000218724	No	-0.010638	0.0625603	0.864979	No					-	-0.0413766	0.0620347	0.504793	No	-5.67
SHROOM3	rs55940751	4:76444738	T/C	-0.00768	0.002149	0.0003536	0.0001768	WBC	-0.00729797	0.0019789	0.000227309	No	-0.0253616	0.0263289	0.33544	No					-	-0.0254069	0.026355	0.335057	No	-4.97
SHROOM3	rs55940751	4:76444738	T/C	-0.00768	0.002149	0.0003536	0.0001768	RBC	-0.00716916	0.00197745	0.000289863	No	0.00960778	0.00659036	0.144912	No					-	0.00860993	0.00659193	0.191537	No	-6.65
SHROOM3	rs55940751	4:76444738	T/C	-0.00768	0.002149	0.0003536	0.0001768	HGB	-0.00714301	0.00197691	0.000303889	No	0.0311503	0.0204115	0.127013	No					-	0.0278402	0.0204102	0.172587	No	-6.99
SHROOM3	rs55940751	4:76444738	T/C	-0.00768	0.002149	0.0003536	0.0001768	HCT	-0.00710767	0.00197622	0.000323951	No	0.088079	0.0534766	0.0995772	No					-	0.0781246	0.0534531	0.143895	No	-7.45
SHROOM3	rs55940751	4:76444738	T/C	-0.00768	0.002149	0.0003536	0.0001768	MCV	-0.00727698	0.00197867	0.000236559	No	0.0173695	0.0620368	0.779494	No					-	0.0159522	0.0620913	0.79725	No	-5.25
SHROOM3	rs55940751	4:76444738	T/C	-0.00768	0.002149	0.0003536	0.0001768	MCH	-0.00728428	0.00197883	0.000233434	No	0.00250573	0.0251728	0.920711	No					-	0.00253597	0.0251979	0.919837	No	-5.15
SHROOM3	rs55940751	4:76444738	T/C	-0.00768	0.002149	0.0003536	0.0001768	MCHC	-0.00728294	0.0019788	0.000233996	No	-0.00242846	0.0152228	0.873256	No					-	-0.00204094	0.0152384	0.893458	No	-5.17
SHROOM3	rs55940751	4:76444738	T/C	-0.00768	0.002149	0.0003536	0.0001768	RDW	-0.00728953	0.00197863	0.000230689	No	0.00178632	0.0145032	0.901977	No					-	0.00270306	0.0145169	0.852291	No	-5.08
SHROOM3	rs55940751	4:76444738	T/C	-0.00768	0.002149	0.0003536	0.0001768	PLT	-0.00732914	0.00197776	0.000211868	No	0.486864	0.805931	0.54579	No					-	0.623182	0.806129	0.439508	No	-4.57
SHROOM3	rs55940751	4:76444738	T/C	-0.00768	0.002149	0.0003536	0.0001768	MPV	-0.00731061	0.00197776	0.000219825	No	0.000776637	0.0125348	0.950597	No					-	-0.0011374	0.012538	0.92772	No	-4.81
SHROOM3	rs55940751	4:76444738	T/C	-0.00768	0.002149	0.0003536	0.0001768	Neutrophils	-0.00730172	0.00197819	0.000224441	No	0.0429797	0.123918	0.728719	No					-	0.0503904	0.123983	0.684436	No	-4.93
SHROOM3	rs55940751	4:76444738	T/C	-0.00768	0.002149	0.0003536	0.0001768	Lymphocytes	-0.00729563	0.00197839	0.000227509	No	-0.0298688	0.113562	0.792542	No					-	-0.0354416	0.11364	0.755142	No	-5
SHROOM3	rs55940751	4:76444738	T/C	-0.00768	0.002149	0.0003536	0.0001768	Monocytes	-0.00729337	0.00197885	0.0002293	No	0.0165767	0.0298142	0.578222	No					-	0.0181769	0.0298423	0.542471	No	-5.03
SHROOM3	rs55940751	4:76444738	T/C	-0.00768	0.002149	0.0003536	0.0001768	Eosinophils	-0.00737072	0.00197796	0.000195275	No	-0.0376363	0.0285973	0.188176	No					-	-0.0409387	0.0286114	0.152502	No	-4.03
SHROOM3	rs55940751	4:76444738	T/C	-0.00768	0.002149	0.0003536	0.0001768	Basophils	-0.00728258	0.00197885	0.000234259	No	0.0017363	0.00483617	0.719584	No					-	0.00163471	0.00484126	0.735625	No	-5.17
SHROOM3	rs55940751	4:76444738	T/C	-0.00768	0.002149	0.0003536	0.0001768	AntiTPO	-0.00725467	0.00198213	0.000253469	No	-1.03869	1.91116	0.586805	No					-	-1.17107	1.91281	0.540403	No	-5.54
SHROOM3	rs55940751	4:76444738	T/C	-0.00768	0.002149	0.0003536	0.0001768	Urine pH	-0.00707719	0.00197104	0.000331504	No	-0.0105578	0.00960262	0.27159	No					-	-0.0074129	0.00957917	0.439034	No	-7.85
SHROOM3	rs55940751	4:76444738	T/C	-0.00768	0.002149	0.0003536	0.0001768	UGlucose	-0.00732244	0.00197651	0.000212737	No	-0.895375	0.698025	0.199617	No					-	-0.970053	0.698478	0.164921	No	-4.66
SHROOM3	rs55940751	4:76444738	T/C	-0.00768	0.002149	0.0003536	0.0001768	UProteins	-0.00742679	0.00197263	0.000167545	No	-0.158277	0.122016	0.194599	No					-	-0.189554	0.121855	0.119842	No	-3.3
SHROOM3	rs55940751	4:76444738	T/C	-0.00768	0.002149	0.0003536	0.0001768	UHGB	-0.0072286	0.00197717	0.000257438	No	0.00192291	0.00182037	0.290845	No					-	0.00186058	0.00182221	0.307253	No	-5.88
SHROOM3	rs17253722	4:76446134	A/G	-0.007771	0.002145	0.0002934	0.0001467	Height	-0.00716118	0.00197577	0.000290953	No	0.205241	0.134384	0.126726	No					-	0.179152	0.134391	0.182542	No	-7.85
SHROOM3	rs17253722	4:76446134	A/G	-0.007771	0.002145	0.0002934	0.0001467	Weight	-0.00725503	0.00197418	0.000239122	No	0.304576	0.22004	0.166333	No					-	0.264311	0.219968	0.229551	No	-6.64
SHROOM3	rs17253722	4:76446134	A/G	-0.007771	0.002145	0.0002934	0.0001467	BMI	-0.00740121	0.00197596	0.000180953	No	0.0438972	0.0670986	0.512985	No					-	0.0375343	0.0671434	0.576163	No	-4.76
SHROOM3	rs17253722	4:76446134	A/G	-0.007771	0.002145	0.0002934	0.0001467	Body Fat	-0.00722183	0.00197434	0.000255655	No	0.129705	0.137968	0.347183	No					-	0.134489	0.13815	0.330331	No	-7.07
SHROOM3	rs17253722	4:76446134	A/G	-0.007771	0.002145	0.0002934	0.0001467	Visceral Fat	-0.00717452	0.00197461	0.000281134	No	0.0499116	0.0634421	0.43146	No					-	0.041003	0.0634609	0.51822	No	-7.68
SHROOM3	rs17253722	4:76446134	A/G	-0.007771	0.002145	0.0002934	0.0001467	SBP	-0.00745754	0.00200166	0.000195882	No	-0.225654	0.241022	0.349175	No					-	-0.240954	0.241327	0.318083	No	-4.03
SHROOM3	rs17253722	4:76446134	A/G	-0.007771	0.002145	0.0002934	0.0001467	DBP	-0.00743016	0.00200174	0.00020688	No	-0.0601974	0.137854	0.662357	No					-	-0.0594003	0.138045	0.666989	No	-4.39
SHROOM3	rs17253722	4:76446134	A/G	-0.007771	0.002145	0.0002934	0.0001467	Pulse Rate	-0.0073312	0.00200034	0.000248663	No	-0.179781	0.130501	0.168349	No					-	-0.154736	0.130573	0.236025	No	-5.66
SHROOM3	rs17253722	4:76446134	A/G	-0.007771	0.002145	0.0002934	0.0001467	HbA1c	-0.00737887	0.0019743	0.000186913	No	0.0012757	0.00652089	0.844901	No					-	0.000529403	0.00652441	0.935331	No	-5.05
SHROOM3	rs17253722	4:76446134	A/G	-0.007771	0.002145	0.0002934	0.0001467	SAlb	-0.00706102	0.00196926	0.00033785	No	0.00656353	0.00366948	0.0736963	No					-	0.00556623	0.00366434	0.128787	No	-9.14
SHROOM3	rs17253722	4:76446134	A/G	-0.007771	0.002145	0.0002934	0.0001467	SCr	-0.00306897	0.00122638	0.0123486	Yes	0.00558767	0.00202374	0.00577181	No					No	-0.000310684	0.00125788	0.804921	No	-60.51
SHROOM3	rs17253722	4:76446134	A/G	-0.007771	0.002145	0.0002934	0.0001467	UAlb	-0.00749257	0.00196661	0.00013985	No	-1.42937	0.936857	0.127113	No					-	-1.75984	0.933837	0.0595227	No	-3.58
SHROOM3	rs17253722	4:76446134	A/G	-0.007771	0.002145	0.0002934	0.0001467	UCr	-0.00744606	0.00195446	0.00013991	No	-0.550728	1.01611	0.587832	No					-	-1.06427	1.00734	0.290756	No	-4.18
SHROOM3	rs17253722	4:76446134	A/G	-0.007771	0.002145	0.0002934	0.0001467	UACR	-0.00761594	0.00196444	0.000106464	No	-2.2323	1.16775	0.0559518	No					-	-2.7487	1.16151	0.017976	No	-2
SHROOM3	rs17253722	4:76446134	A/G	-0.007771	0.002145	0.0002934	0.0001467	PTT	-0.0072893	0.00196986	0.000216386	No	-0.0276696	0.177231	0.87594	No					-	0.0236308	0.176958	0.89377	No	-6.2
SHROOM3	rs17253722	4:76446134	A/G	-0.007771	0.002145	0.0002934	0.0001467	INR PT	-0.00714308	0.00197083	0.000291058	No	0.00367885	0.0028589	0.198191	No					-	0.00296406	0.00285586	0.299347	No	-8.08
SHROOM3	rs17253722	4:76446134	A/G	-0.007771	0.002145	0.0002934	0.0001467	aPTT ratio	-0.00732636	0.00197504	0.000208798	No	0.00189364	0.0011653	0.104187	No					-	0.00190901	0.00116642	0.101736	No	-5.72
SHROOM3	rs17253722	4:76446134	A/G	-0.007771	0.002145	0.0002934	0.0001467	aPTT	-0.00643916	0.00231038	0.0053348	Yes	0.0618085	0.0429119	0.149815	No					No	0.0630742	0.0429545	0.142046	No	-17.14
SHROOM3	rs17253722	4:76446134	A/G	-0.007771	0.002145	0.0002934	0.0001467	Fibrinogen	-0.00730126	0.00197442	0.000218526	No	-0.163924	0.879286	0.852113	No					-	-0.0626284	0.879915	0.94326	No	-6.04
SHROOM3	rs17253722	4:76446134	A/G	-0.007771	0.002145	0.0002934	0.0001467	AT	-0.00734421	0.00197491	0.000201291	No	0.22527	0.157589	0.152898	No					-	0.23254	0.157746	0.140474	No	-5.49
SHROOM3	rs17253722	4:76446134	A/G	-0.007771	0.002145	0.0002934	0.0001467	BGlucose	-0.00738642	0.0019725	0.000181618	No	-0.133756	0.209363	0.522921	No					-	-0.164809	0.209446	0.431371	No	-4.95
SHROOM3	rs17253722	4:76446134	A/G	-0.007771	0.002145	0.0002934	0.0001467	Urate	-0.00692581	0.00191461	0.000299089	No	0.0174048	0.0196433	0.375616	No					-	-0.000234925	0.0190689	0.990171	No	-10.88
SHROOM3	rs17253722	4:76446134	A/G	-0.007771	0.002145	0.0002934	0.0001467	AST GOT	-0.00753395	0.0019758	0.000138048	No	-0.113641	0.126586	0.369348	No					-	-0.139423	0.126538	0.270562	No	-3.05
SHROOM3	rs17253722	4:76446134	A/G	-0.007771	0.002145	0.0002934	0.0001467	ALT GPT	-0.00738452	0.00197408	0.000184492	No	-0.0961249	0.210781	0.64837	No					-	-0.110026	0.21096	0.601997	No	-4.97
SHROOM3	rs17253722	4:76446134	A/G	-0.007771	0.002145	0.0002934	0.0001467	GGT	-0.00732952	0.00197374	0.000205502	No	0.129967	0.471622	0.78288	No					-	0.111005	0.472081	0.814105	No	-5.68
SHROOM3	rs17253722	4:76446134	A/G	-0.007771	0.002145	0.0002934	0.0001467	ALP	-0.00732879	0.00197447	0.000206909	No	-0.818144	0.300622	0.00650961	No					-	-0.812179	0.300921	0.00696688	No	-5.69
SHROOM3	rs17253722	4:76446134	A/G	-0.007771	0.002145	0.0002934	0.0001467	TB	-0.00728746	0.00197269	0.000221772	No	0.00669757	0.00683763	0.327349	No					-	0.00461803	0.00682506	0.498657	No	-6.22
SHROOM3	rs17253722	4:76446134	A/G	-0.007771	0.002145	0.0002934	0.0001467	DB	-0.00723415	0.0019728	0.000246714	No	0.00318404	0.00179988	0.0769187	No					-	0.00265787	0.00179753	0.139271	No	-6.91
SHROOM3	rs17253722	4:76446134	A/G	-0.007771	0.002145	0.0002934	0.0001467	Lipase	-0.00720781	0.00196297	0.000241999	No	0.162038	0.258776	0.531216	No					-	0.0647882	0.257629	0.801449	No	-7.25
SHROOM3	rs17253722	4:76446134	A/G	-0.007771	0.002145	0.0002934	0.0001467	TC	-0.00737905	0.00197427	0.000186807	No	-1.30737	0.611038	0.0324125	No					-	-1.34069	0.611639	0.0284048	No	-5.04
SHROOM3	rs17253722	4:76446134	A/G	-0.007771	0.002145	0.0002934	0.0001467	HDL	-0.00723709	0.00197335	0.000246266	No	-0.344888	0.194303	0.0759274	No					-	-0.326847	0.194422	0.0927705	No	-6.87
SHROOM3	rs17253722	4:76446134	A/G	-0.007771	0.002145	0.0002934	0.0001467	LDL	-0.00735704	0.00197429	0.000195275	No	-1.02642	0.533353	0.0543254	No					-	-1.0384	0.533921	0.0518207	No	-5.33
SHROOM3	rs17253722	4:76446134	A/G	-0.007771	0.002145	0.0002934	0.0001467	TG	-0.00730917	0.00196977	0.000207824	No	0.129041	1.02053	0.899383	No					-	-0.110395	1.01944	0.913769	No	-5.94
SHROOM3	rs17253722	4:76446134	A/G	-0.007771	0.002145	0.0002934	0.0001467	Sodium	-0.00709535	0.00201718	0.000437689	No	-0.02647	0.0292328	0.365229	No					-	-0.0294839	0.0292508	0.313494	No	-8.69
SHROOM3	rs17253722	4:76446134	A/G	-0.007771	0.002145	0.0002934	0.0001467	Potassium	-0.0072722	0.00196787	0.000220643	No	0.00141497	0.0053645	0.791966	No					-	-0.000413637	0.00534461	0.938312	No	-6.42
SHROOM3	rs17253722	4:76446134	A/G	-0.007771	0.002145	0.0002934	0.0001467	Chlorine	-0.00722606	0.00197399	0.000252871	No	-0.0857388	0.0320675	0.00751406	No					-	-0.0830075	0.0320932	0.00971083	No	-7.01
SHROOM3	rs17253722	4:76446134	A/G	-0.007771	0.002145	0.0002934	0.0001467	Calcium	-0.00707915	0.00196701	0.000321032	No	0.00177798	0.00128877	0.167743	No					-	0.00136725	0.00128546	0.287522	No	-8.9
SHROOM3	rs17253722	4:76446134	A/G	-0.007771	0.002145	0.0002934	0.0001467	Phosphorus	-0.00730386	0.00197378	0.000216373	No	0.00243975	0.00715287	0.733045	No					-	0.00125264	0.00715228	0.860975	No	-6.01
SHROOM3	rs17253722	4:76446134	A/G	-0.007771	0.002145	0.0002934	0.0001467	Magnesium	-0.0068593	0.00197119	0.000503948	No	0.00787582	0.0020534	0.00012607	No					-	0.00737898	0.00205107	0.000322663	No	-11.73
SHROOM3	rs17253722	4:76446134	A/G	-0.007771	0.002145	0.0002934	0.0001467	Iron	-0.00735618	0.00197478	0.000196334	No	1.03207	0.588611	0.0795643	No					-	1.01547	0.58923	0.0848501	No	-5.34
SHROOM3	rs17253722	4:76446134	A/G	-0.007771	0.002145	0.0002934	0.0001467	Ferritin	-0.00733483	0.00197384	0.00020348	No	1.76392	1.81441	0.33099	No					-	1.76141	1.81629	0.332177	No	-5.61
SHROOM3	rs17253722	4:76446134	A/G	-0.007771	0.002145	0.0002934	0.0001467	Transferrin	-0.00728605	0.00197208	0.000221394	No	0.423226	0.640466	0.508749	No					-	0.319002	0.640555	0.618489	No	-6.24
SHROOM3	rs17253722	4:76446134	A/G	-0.007771	0.002145	0.0002934	0.0001467	TIBC	-0.00728582	0.0019726	0.000222346	No	0.530693	0.800757	0.507513	No					-	0.399997	0.800866	0.617469	No	-6.24
SHROOM3	rs17253722	4:76446134	A/G	-0.007771	0.002145	0.0002934	0.0001467	TS	-0.00742996	0.00197427	0.000168564	No	0.248938	0.206684	0.22845	No					-	0.265431	0.206865	0.199483	No	-4.39
SHROOM3	rs17253722	4:76446134	A/G	-0.007771	0.002145	0.0002934	0.0001467	Homocyst	-0.00708854	0.0019441	0.000267534	No	0.00884879	0.0634214	0.889039	No					-	-0.0409903	0.0618998	0.507856	No	-8.78
SHROOM3	rs17253722	4:76446134	A/G	-0.007771	0.002145	0.0002934	0.0001467	CRP	-0.00735922	0.00197354	0.000193331	No	-0.00496143	0.00791393	0.530724	No					-	-0.00532048	0.00792128	0.50181	No	-5.3
SHROOM3	rs17253722	4:76446134	A/G	-0.007771	0.002145	0.0002934	0.0001467	TSH	-0.00754451	0.00196861	0.00012766	No	-0.0256019	0.0184569	0.165438	No					-	-0.0306807	0.0184256	0.0959207	No	-2.91
SHROOM3	rs17253722	4:76446134	A/G	-0.007771	0.002145	0.0002934	0.0001467	FT3	-0.0153466	0.0108816	0.159127	Yes	0.0529241	0.0736375	0.472688	No					No	0.0635799	0.07342	0.386962	No	97.49
SHROOM3	rs17253722	4:76446134	A/G	-0.007771	0.002145	0.0002934	0.0001467	FT4	-0.0142751	0.0108063	0.187165	Yes	0.0179259	0.0176072	0.30917	No					No	0.0185557	0.0176521	0.293729	No	83.7
SHROOM3	rs17253722	4:76446134	A/G	-0.007771	0.002145	0.0002934	0.0001467	Cortisol	-0.0073416	0.00195522	0.000174398	No	-0.00856037	0.0624332	0.890945	No					-	-0.0397563	0.06191	0.520782	No	-5.53
SHROOM3	rs17253722	4:76446134	A/G	-0.007771	0.002145	0.0002934	0.0001467	WBC	-0.00740368	0.00197484	0.000178527	No	-0.0257836	0.0262753	0.326475	No					-	-0.0258412	0.026302	0.325886	No	-4.73
SHROOM3	rs17253722	4:76446134	A/G	-0.007771	0.002145	0.0002934	0.0001467	RBC	-0.00727472	0.00197338	0.000228618	No	0.00960222	0.00657696	0.144327	No					-	0.00859043	0.00657867	0.19165	No	-6.39
SHROOM3	rs17253722	4:76446134	A/G	-0.007771	0.002145	0.0002934	0.0001467	HGB	-0.0072514	0.00197284	0.000238505	No	0.0305095	0.0203701	0.134228	No					-	0.0271474	0.0203692	0.18264	No	-6.69
SHROOM3	rs17253722	4:76446134	A/G	-0.007771	0.002145	0.0002934	0.0001467	HCT	-0.00721732	0.00197215	0.000253872	No	0.0859915	0.0533682	0.107148	No					-	0.0758791	0.0533459	0.154942	No	-7.12
SHROOM3	rs17253722	4:76446134	A/G	-0.007771	0.002145	0.0002934	0.0001467	MCV	-0.00738427	0.0019746	0.000185311	No	0.0133116	0.0619108	0.829762	No					-	0.011836	0.0619665	0.848525	No	-4.98
SHROOM3	rs17253722	4:76446134	A/G	-0.007771	0.002145	0.0002934	0.0001467	MCH	-0.00739026	0.00197476	0.000183315	No	0.00135449	0.0251217	0.957002	No					-	0.00137396	0.0251472	0.956429	No	-4.9
SHROOM3	rs17253722	4:76446134	A/G	-0.007771	0.002145	0.0002934	0.0001467	MCHC	-0.00738868	0.00197473	0.000183847	No	-0.00217214	0.0151919	0.886308	No					-	-0.00177728	0.0152078	0.906968	No	-4.92
SHROOM3	rs17253722	4:76446134	A/G	-0.007771	0.002145	0.0002934	0.0001467	RDW	-0.00739443	0.00197457	0.00018151	No	0.00151394	0.0144737	0.916696	No					-	0.0024417	0.0144877	0.866165	No	-4.85
SHROOM3	rs17253722	4:76446134	A/G	-0.007771	0.002145	0.0002934	0.0001467	PLT	-0.00743184	0.00197369	0.00016719	No	0.453843	0.804294	0.57258	No					-	0.591477	0.80451	0.462234	No	-4.36
SHROOM3	rs17253722	4:76446134	A/G	-0.007771	0.002145	0.0002934	0.0001467	MPV	-0.00741862	0.00197369	0.000171718	No	0.000399814	0.0125093	0.974503	No					-	-0.00154182	0.0125128	0.901935	No	-4.53
SHROOM3	rs17253722	4:76446134	A/G	-0.007771	0.002145	0.0002934	0.0001467	Neutrophils	-0.00740973	0.00197412	0.000175406	No	0.0489724	0.123666	0.692109	No					-	0.0565826	0.123734	0.64747	No	-4.65
SHROOM3	rs17253722	4:76446134	A/G	-0.007771	0.002145	0.0002934	0.0001467	Lymphocytes	-0.00740317	0.00197433	0.00017802	No	-0.0352204	0.113331	0.755978	No					-	-0.040947	0.113412	0.718071	No	-4.73
SHROOM3	rs17253722	4:76446134	A/G	-0.007771	0.002145	0.0002934	0.0001467	Monocytes	-0.00739913	0.00197478	0.000180096	No	0.0171982	0.0297535	0.563263	No					-	0.0188084	0.0297822	0.527709	No	-4.79
SHROOM3	rs17253722	4:76446134	A/G	-0.007771	0.002145	0.0002934	0.0001467	Eosinophils	-0.00747894	0.00197391	0.000152189	No	-0.0388183	0.0285389	0.173801	No					-	-0.0421747	0.0285536	0.139697	No	-3.76
SHROOM3	rs17253722	4:76446134	A/G	-0.007771	0.002145	0.0002934	0.0001467	Basophils	-0.00738813	0.00197479	0.000184131	No	0.00169244	0.00482634	0.725845	No					-	0.00158976	0.00483152	0.742133	No	-4.93
SHROOM3	rs17253722	4:76446134	A/G	-0.007771	0.002145	0.0002934	0.0001467	AntiTPO	-0.00736048	0.00197805	0.000199443	No	-0.990338	1.90727	0.603602	No					-	-1.12405	1.90896	0.555988	No	-5.28
SHROOM3	rs17253722	4:76446134	A/G	-0.007771	0.002145	0.0002934	0.0001467	Urine pH	-0.00718889	0.001967	0.000258743	No	-0.0101278	0.00958323	0.290615	No					-	-0.00694081	0.00956003	0.467841	No	-7.49
SHROOM3	rs17253722	4:76446134	A/G	-0.007771	0.002145	0.0002934	0.0001467	UGlucose	-0.00742629	0.00197246	0.000167504	No	-0.889215	0.696614	0.201815	No					-	-0.96496	0.697081	0.166301	No	-4.44
SHROOM3	rs17253722	4:76446134	A/G	-0.007771	0.002145	0.0002934	0.0001467	UProteins	-0.00753167	0.00196859	0.000131071	No	-0.158746	0.121769	0.192379	No					-	-0.190472	0.121611	0.117324	No	-3.08
SHROOM3	rs17253722	4:76446134	A/G	-0.007771	0.002145	0.0002934	0.0001467	UHGB	-0.00733299	0.00197312	0.000203136	No	0.00191851	0.00181669	0.290972	No					-	0.00185524	0.00181856	0.307673	No	-5.64
SHROOM3	rs1398016	4:76446535	A/G	-0.007637	0.002113	0.0003025	0.00015125	Height	-0.00706768	0.00194593	0.000282587	No	0.208334	0.132353	0.115501	No					-	0.182624	0.13236	0.167693	No	-7.45
SHROOM3	rs1398016	4:76446535	A/G	-0.007637	0.002113	0.0003025	0.00015125	Weight	-0.0071641	0.00194439	0.00023036	No	0.308758	0.216718	0.154275	No					-	0.269099	0.216648	0.214228	No	-6.19
SHROOM3	rs1398016	4:76446535	A/G	-0.007637	0.002113	0.0003025	0.00015125	BMI	-0.0073098	0.00194612	0.000173571	No	0.0444868	0.0660855	0.500854	No					-	0.0382248	0.0661298	0.563259	No	-4.28
SHROOM3	rs1398016	4:76446535	A/G	-0.007637	0.002113	0.0003025	0.00015125	Body Fat	-0.00713484	0.00194443	0.0002444	No	0.130609	0.135878	0.336463	No					-	0.135302	0.136058	0.32003	No	-6.58
SHROOM3	rs1398016	4:76446535	A/G	-0.007637	0.002113	0.0003025	0.00015125	Visceral Fat	-0.00708947	0.0019447	0.000268195	No	0.0487799	0.0624816	0.434992	No					-	0.0399924	0.0625003	0.522268	No	-7.17
SHROOM3	rs1398016	4:76446535	A/G	-0.007637	0.002113	0.0003025	0.00015125	SBP	-0.00735135	0.00197149	0.000193452	No	-0.221821	0.23739	0.350112	No					-	-0.236989	0.23769	0.318764	No	-3.74
SHROOM3	rs1398016	4:76446535	A/G	-0.007637	0.002113	0.0003025	0.00015125	DBP	-0.00732453	0.00197156	0.000204258	No	-0.0569223	0.135777	0.675053	No					-	-0.0561695	0.135965	0.679528	No	-4.09
SHROOM3	rs1398016	4:76446535	A/G	-0.007637	0.002113	0.0003025	0.00015125	Pulse Rate	-0.00722749	0.00197019	0.000245339	No	-0.177126	0.128534	0.168218	No					-	-0.152483	0.128605	0.235781	No	-5.36
SHROOM3	rs1398016	4:76446535	A/G	-0.007637	0.002113	0.0003025	0.00015125	HbA1c	-0.00728639	0.0019444	0.000179694	No	0.00107355	0.00642219	0.867245	No					-	0.000335176	0.00642565	0.958401	No	-4.59
SHROOM3	rs1398016	4:76446535	A/G	-0.007637	0.002113	0.0003025	0.00015125	SAlb	-0.00697169	0.00193945	0.000326346	No	0.00647266	0.00361397	0.0733217	No					-	0.00548849	0.0036089	0.128336	No	-8.71
SHROOM3	rs1398016	4:76446535	A/G	-0.007637	0.002113	0.0003025	0.00015125	SCr	-0.00304427	0.00120781	0.0117348	Yes	0.00549803	0.00199312	0.00581709	No					No	-0.000325425	0.00123885	0.792801	No	-60.14
SHROOM3	rs1398016	4:76446535	A/G	-0.007637	0.002113	0.0003025	0.00015125	UAlb	-0.00739287	0.00193683	0.000135894	No	-1.38797	0.922683	0.132542	No					-	-1.71422	0.919708	0.062369	No	-3.2
SHROOM3	rs1398016	4:76446535	A/G	-0.007637	0.002113	0.0003025	0.00015125	UCr	-0.00735093	0.00192487	0.00013483	No	-0.544207	1.00073	0.586585	No					-	-1.05108	0.992093	0.289415	No	-3.75
SHROOM3	rs1398016	4:76446535	A/G	-0.007637	0.002113	0.0003025	0.00015125	UACR	-0.00751633	0.00193469	0.000102972	No	-2.18794	1.15008	0.0571437	No					-	-2.69777	1.14393	0.0183759	No	-1.58
SHROOM3	rs1398016	4:76446535	A/G	-0.007637	0.002113	0.0003025	0.00015125	PTT	-0.00720225	0.00193999	0.000206313	No	-0.0268822	0.174545	0.877602	No					-	0.0237516	0.174277	0.891597	No	-5.69
SHROOM3	rs1398016	4:76446535	A/G	-0.007637	0.002113	0.0003025	0.00015125	INR PT	-0.00705778	0.00194095	0.000278014	No	0.00362744	0.00281557	0.197654	No					-	0.00292151	0.00281258	0.298955	No	-7.58
SHROOM3	rs1398016	4:76446535	A/G	-0.007637	0.002113	0.0003025	0.00015125	aPTT ratio	-0.00723821	0.0019451	0.00019931	No	0.00189287	0.00114763	0.0991033	No					-	0.0019078	0.00114874	0.096789	No	-5.22
SHROOM3	rs1398016	4:76446535	A/G	-0.007637	0.002113	0.0003025	0.00015125	aPTT	-0.00643411	0.00227487	0.0046936	Yes	0.0631347	0.0422523	0.135165	No					No	0.0643821	0.0422946	0.128001	No	-15.75
SHROOM3	rs1398016	4:76446535	A/G	-0.007637	0.002113	0.0003025	0.00015125	Fibrinogen	-0.007214	0.00194449	0.00020839	No	-0.156176	0.865962	0.856882	No					-	-0.0564099	0.866581	0.9481	No	-5.54
SHROOM3	rs1398016	4:76446535	A/G	-0.007637	0.002113	0.0003025	0.00015125	AT	-0.00725521	0.00194496	0.000192326	No	0.216816	0.155202	0.162448	No					-	0.223995	0.155356	0.149385	No	-5
SHROOM3	rs1398016	4:76446535	A/G	-0.007637	0.002113	0.0003025	0.00015125	BGlucose	-0.0072943	0.00194265	0.000174444	No	-0.137033	0.206195	0.506337	No					-	-0.167683	0.206277	0.416294	No	-4.49
SHROOM3	rs1398016	4:76446535	A/G	-0.007637	0.002113	0.0003025	0.00015125	Urate	-0.0068462	0.00188563	0.000284019	No	0.0168239	0.0193462	0.384527	No					-	-0.000587035	0.0187804	0.975064	No	-10.35
SHROOM3	rs1398016	4:76446535	A/G	-0.007637	0.002113	0.0003025	0.00015125	AST GOT	-0.00744194	0.00194595	0.000131919	No	-0.113715	0.124674	0.361739	No					-	-0.139184	0.124626	0.264103	No	-2.55
SHROOM3	rs1398016	4:76446535	A/G	-0.007637	0.002113	0.0003025	0.00015125	ALT GPT	-0.00729102	0.0019442	0.000177728	No	-0.0991521	0.207592	0.632924	No					-	-0.112893	0.207768	0.586893	No	-4.53
SHROOM3	rs1398016	4:76446535	A/G	-0.007637	0.002113	0.0003025	0.00015125	GGT	-0.00723643	0.00194387	0.000198181	No	0.130248	0.464488	0.779167	No					-	0.111456	0.464939	0.810552	No	-5.25
SHROOM3	rs1398016	4:76446535	A/G	-0.007637	0.002113	0.0003025	0.00015125	ALP	-0.00723565	0.00194461	0.000199603	No	-0.818298	0.296071	0.00572249	No					-	-0.812541	0.296365	0.0061232	No	-5.26
SHROOM3	rs1398016	4:76446535	A/G	-0.007637	0.002113	0.0003025	0.00015125	TB	-0.00719878	0.00194283	0.000212256	No	0.00631395	0.00673422	0.348477	No					-	0.00426941	0.00672183	0.52534	No	-5.74
SHROOM3	rs1398016	4:76446535	A/G	-0.007637	0.002113	0.0003025	0.00015125	DB	-0.00714559	0.00194292	0.000236509	No	0.00306409	0.00177266	0.0839237	No					-	0.00254618	0.00177034	0.150395	No	-6.43
SHROOM3	rs1398016	4:76446535	A/G	-0.007637	0.002113	0.0003025	0.00015125	Lipase	-0.00711187	0.00193326	0.000235655	No	0.165529	0.254861	0.516036	No					-	0.0694866	0.253731	0.784198	No	-6.88
SHROOM3	rs1398016	4:76446535	A/G	-0.007637	0.002113	0.0003025	0.00015125	TC	-0.00728608	0.00194441	0.000179815	No	-1.30762	0.601791	0.0298127	No					-	-1.34045	0.602382	0.0260861	No	-4.59
SHROOM3	rs1398016	4:76446535	A/G	-0.007637	0.002113	0.0003025	0.00015125	HDL	-0.00714449	0.00194349	0.000238032	No	-0.343423	0.191363	0.0727442	No					-	-0.325557	0.19148	0.0891214	No	-6.45
SHROOM3	rs1398016	4:76446535	A/G	-0.007637	0.002113	0.0003025	0.00015125	LDL	-0.00726397	0.00194442	0.000188146	No	-1.02728	0.525282	0.0505301	No					-	-1.03912	0.52584	0.0481681	No	-4.88
SHROOM3	rs1398016	4:76446535	A/G	-0.007637	0.002113	0.0003025	0.00015125	TG	-0.00722051	0.00193996	0.000198728	No	0.0944484	1.0051	0.925135	No					-	-0.142043	1.00402	0.887498	No	-5.45
SHROOM3	rs1398016	4:76446535	A/G	-0.007637	0.002113	0.0003025	0.00015125	Sodium	-0.0070265	0.00198668	0.000406886	No	-0.0258307	0.0287911	0.369647	No					-	-0.0288116	0.028809	0.317291	No	-7.99
SHROOM3	rs1398016	4:76446535	A/G	-0.007637	0.002113	0.0003025	0.00015125	Potassium	-0.00717027	0.0019381	0.000217054	No	0.00160297	0.00528336	0.761591	No					-	-0.000203317	0.00526377	0.969189	No	-6.11
SHROOM3	rs1398016	4:76446535	A/G	-0.007637	0.002113	0.0003025	0.00015125	Chlorine	-0.00713522	0.00194411	0.000243626	No	-0.0839276	0.0315826	0.00788687	No					-	-0.0812257	0.0316078	0.01019	No	-6.57
SHROOM3	rs1398016	4:76446535	A/G	-0.007637	0.002113	0.0003025	0.00015125	Calcium	-0.00699229	0.00193723	0.000308359	No	0.00173253	0.00126928	0.172292	No					-	0.00132671	0.00126601	0.294689	No	-8.44
SHROOM3	rs1398016	4:76446535	A/G	-0.007637	0.002113	0.0003025	0.00015125	Phosphorus	-0.00721033	0.00194393	0.000209072	No	0.00255582	0.00704474	0.716763	No					-	0.00138126	0.00704415	0.844547	No	-5.59
SHROOM3	rs1398016	4:76446535	A/G	-0.007637	0.002113	0.0003025	0.00015125	Magnesium	-0.00677464	0.00194135	0.000485699	Yes	0.00773442	0.00202235	0.000131839	No					No	0.00724477	0.00202005	0.000336809	No	-11.29
SHROOM3	rs1398016	4:76446535	A/G	-0.007637	0.002113	0.0003025	0.00015125	Iron	-0.00726308	0.00194488	0.000189147	No	0.985804	0.579711	0.089066	No					-	0.969409	0.580321	0.0948571	No	-4.9
SHROOM3	rs1398016	4:76446535	A/G	-0.007637	0.002113	0.0003025	0.00015125	Ferritin	-0.0072417	0.00194397	0.000196213	No	1.7297	1.78697	0.333091	No					-	1.72673	1.78881	0.334421	No	-5.18
SHROOM3	rs1398016	4:76446535	A/G	-0.007637	0.002113	0.0003025	0.00015125	Transferrin	-0.00719445	0.00194223	0.000213174	No	0.410228	0.630778	0.515479	No					-	0.307514	0.630865	0.625951	No	-5.79
SHROOM3	rs1398016	4:76446535	A/G	-0.007637	0.002113	0.0003025	0.00015125	TIBC	-0.00719439	0.00194275	0.000214026	No	0.514158	0.788645	0.514447	No					-	0.385354	0.788751	0.625162	No	-5.8
SHROOM3	rs1398016	4:76446535	A/G	-0.007637	0.002113	0.0003025	0.00015125	TS	-0.0073333	0.00194438	0.000163167	No	0.236337	0.203558	0.245658	No					-	0.252591	0.203737	0.21508	No	-3.98
SHROOM3	rs1398016	4:76446535	A/G	-0.007637	0.002113	0.0003025	0.00015125	Homocyst	-0.00699578	0.00191468	0.000259751	No	0.00925351	0.0624619	0.88223	No					-	-0.0399728	0.0609633	0.51204	No	-8.4
SHROOM3	rs1398016	4:76446535	A/G	-0.007637	0.002113	0.0003025	0.00015125	CRP	-0.00726526	0.00194367	0.000186575	No	-0.00477984	0.00779423	0.539722	No					-	-0.00513537	0.00780145	0.510387	No	-4.87
SHROOM3	rs1398016	4:76446535	A/G	-0.007637	0.002113	0.0003025	0.00015125	TSH	-0.00744583	0.00193881	0.000123573	No	-0.0249367	0.0181778	0.170149	No					-	-0.0299532	0.0181469	0.0988522	No	-2.5
SHROOM3	rs1398016	4:76446535	A/G	-0.007637	0.002113	0.0003025	0.00015125	FT3	-0.0149262	0.0106966	0.163575	Yes	0.052781	0.0723802	0.466244	No					No	0.0631288	0.0721631	0.382143	No	95.45
SHROOM3	rs1398016	4:76446535	A/G	-0.007637	0.002113	0.0003025	0.00015125	FT4	-0.0138711	0.0106239	0.192329	Yes	0.0175298	0.0173096	0.311729	No					No	0.0181406	0.017353	0.296398	No	81.63
SHROOM3	rs1398016	4:76446535	A/G	-0.007637	0.002113	0.0003025	0.00015125	Cortisol	-0.00724946	0.00192562	0.000167671	No	-0.00867565	0.0614887	0.887799	No					-	-0.0394896	0.0609734	0.517224	No	-5.07
SHROOM3	rs1398016	4:76446535	A/G	-0.007637	0.002113	0.0003025	0.00015125	WBC	-0.00730952	0.00194495	0.0001721	No	-0.0261085	0.0258778	0.313039	No					-	-0.0261733	0.025904	0.312329	No	-4.29
SHROOM3	rs1398016	4:76446535	A/G	-0.007637	0.002113	0.0003025	0.00015125	RBC	-0.00718372	0.00194351	0.000219949	No	0.00932567	0.00647748	0.149981	No					-	0.00832619	0.00647916	0.198796	No	-5.94
SHROOM3	rs1398016	4:76446535	A/G	-0.007637	0.002113	0.0003025	0.00015125	HGB	-0.00716314	0.00194296	0.000228363	No	0.0291692	0.0200621	0.145992	No					-	0.0258436	0.0200612	0.197693	No	-6.2
SHROOM3	rs1398016	4:76446535	A/G	-0.007637	0.002113	0.0003025	0.00015125	HCT	-0.00712928	0.00194229	0.000243262	No	0.0828511	0.0525611	0.114992	No					-	0.0728503	0.0525391	0.165597	No	-6.65
SHROOM3	rs1398016	4:76446535	A/G	-0.007637	0.002113	0.0003025	0.00015125	MCV	-0.00729034	0.00194471	0.000178673	No	0.0124405	0.0609742	0.838336	No					-	0.0109598	0.061029	0.857483	No	-4.54
SHROOM3	rs1398016	4:76446535	A/G	-0.007637	0.002113	0.0003025	0.00015125	MCH	-0.00729628	0.00194487	0.000176729	No	0.000527913	0.0247416	0.982977	No					-	0.000537788	0.0247668	0.982676	No	-4.46
SHROOM3	rs1398016	4:76446535	A/G	-0.007637	0.002113	0.0003025	0.00015125	MCHC	-0.00729369	0.00194484	0.000177623	No	-0.00278503	0.014962	0.852338	No					-	-0.00239649	0.0149777	0.872881	No	-4.5
SHROOM3	rs1398016	4:76446535	A/G	-0.007637	0.002113	0.0003025	0.00015125	RDW	-0.00730131	0.00194468	0.000174659	No	0.00210002	0.0142547	0.882882	No					-	0.00301651	0.0142685	0.832571	No	-4.4
SHROOM3	rs1398016	4:76446535	A/G	-0.007637	0.002113	0.0003025	0.00015125	PLT	-0.00733583	0.00194382	0.000161613	No	0.434572	0.792127	0.583282	No					-	0.570204	0.792339	0.471759	No	-3.94
SHROOM3	rs1398016	4:76446535	A/G	-0.007637	0.002113	0.0003025	0.00015125	MPV	-0.00731957	0.00194381	0.000167106	No	0.000357619	0.01232	0.976843	No					-	-0.00155746	0.0123234	0.899432	No	-4.16
SHROOM3	rs1398016	4:76446535	A/G	-0.007637	0.002113	0.0003025	0.00015125	Neutrophils	-0.00731469	0.00194424	0.000169352	No	0.0472411	0.121795	0.698118	No					-	0.0547748	0.121862	0.653093	No	-4.22
SHROOM3	rs1398016	4:76446535	A/G	-0.007637	0.002113	0.0003025	0.00015125	Lymphocytes	-0.00730745	0.00194444	0.000172154	No	-0.0315813	0.111616	0.777225	No					-	-0.0372484	0.111696	0.738778	No	-4.32
SHROOM3	rs1398016	4:76446535	A/G	-0.007637	0.002113	0.0003025	0.00015125	Monocytes	-0.00730404	0.00194489	0.000173961	No	0.01558	0.0293035	0.594961	No					-	0.0171612	0.0293317	0.558511	No	-4.36
SHROOM3	rs1398016	4:76446535	A/G	-0.007637	0.002113	0.0003025	0.00015125	Eosinophils	-0.00738477	0.00194403	0.000146318	No	-0.0388817	0.0281071	0.166591	No					-	-0.0421937	0.0281215	0.133541	No	-3.3
SHROOM3	rs1398016	4:76446535	A/G	-0.007637	0.002113	0.0003025	0.00015125	Basophils	-0.00729405	0.00194489	0.000177567	No	0.00154373	0.00475333	0.745363	No					-	0.00144223	0.00475843	0.761828	No	-4.49
SHROOM3	rs1398016	4:76446535	A/G	-0.007637	0.002113	0.0003025	0.00015125	AntiTPO	-0.00726354	0.00194809	0.000193645	No	-0.882855	1.87841	0.638364	No					-	-1.01477	1.88007	0.589381	No	-4.89
SHROOM3	rs1398016	4:76446535	A/G	-0.007637	0.002113	0.0003025	0.00015125	Urine pH	-0.00709749	0.00193722	0.000249819	No	-0.009878	0.00943822	0.295311	No					-	-0.00673426	0.00941536	0.474476	No	-7.06
SHROOM3	rs1398016	4:76446535	A/G	-0.007637	0.002113	0.0003025	0.00015125	UGlucose	-0.00733245	0.0019426	0.00016121	No	-0.891259	0.686069	0.193946	No					-	-0.966026	0.686528	0.159423	No	-3.99
SHROOM3	rs1398016	4:76446535	A/G	-0.007637	0.002113	0.0003025	0.00015125	UProteins	-0.00743661	0.00193879	0.000125968	No	-0.157814	0.119926	0.18823	No					-	-0.189127	0.11977	0.114349	No	-2.62
SHROOM3	rs1398016	4:76446535	A/G	-0.007637	0.002113	0.0003025	0.00015125	UHGB	-0.00723964	0.00194324	0.00019595	No	0.00185663	0.0017892	0.299442	No					-	0.00179399	0.00179104	0.31654	No	-5.2
SHROOM3	rs17319721	4:76447694	A/G	-0.007928	0.002147	0.0002228	0.0001114	Height	-0.00729524	0.00197732	0.000225909	No	0.204735	0.134493	0.127971	No					-	0.178191	0.134503	0.185263	No	-7.98
SHROOM3	rs17319721	4:76447694	A/G	-0.007928	0.002147	0.0002228	0.0001114	Weight	-0.00738654	0.00197573	0.000186051	No	0.309594	0.220217	0.159796	No					-	0.268604	0.22015	0.222458	No	-6.83
SHROOM3	rs17319721	4:76447694	A/G	-0.007928	0.002147	0.0002228	0.0001114	BMI	-0.00753336	0.00197752	0.000140075	No	0.045951	0.0671525	0.493816	No					-	0.039467	0.0671992	0.557006	No	-4.98
SHROOM3	rs17319721	4:76447694	A/G	-0.007928	0.002147	0.0002228	0.0001114	Body Fat	-0.00735396	0.0019759	0.000198867	No	0.135196	0.138079	0.327541	No					-	0.140003	0.138265	0.311288	No	-7.24
SHROOM3	rs17319721	4:76447694	A/G	-0.007928	0.002147	0.0002228	0.0001114	Visceral Fat	-0.0073062	0.00197617	0.000219188	No	0.0504188	0.0634933	0.427167	No					-	0.041362	0.0635137	0.514913	No	-7.84
SHROOM3	rs17319721	4:76447694	A/G	-0.007928	0.002147	0.0002228	0.0001114	SBP	-0.00759261	0.00200325	0.000151461	No	-0.222654	0.241221	0.356015	No					-	-0.238166	0.241531	0.324124	No	-4.23
SHROOM3	rs17319721	4:76447694	A/G	-0.007928	0.002147	0.0002228	0.0001114	DBP	-0.00756548	0.00200333	0.00016002	No	-0.0616006	0.137967	0.655255	No					-	-0.0607767	0.138162	0.660022	No	-4.57
SHROOM3	rs17319721	4:76447694	A/G	-0.007928	0.002147	0.0002228	0.0001114	Pulse Rate	-0.00746391	0.00200195	0.000193836	No	-0.184295	0.130607	0.158257	No					-	-0.158901	0.130683	0.22404	No	-5.85
SHROOM3	rs17319721	4:76447694	A/G	-0.007928	0.002147	0.0002228	0.0001114	HbA1c	-0.00751214	0.00197584	0.000144377	No	0.00125305	0.00652612	0.847742	No					-	0.000492524	0.0065298	0.939876	No	-5.25
SHROOM3	rs17319721	4:76447694	A/G	-0.007928	0.002147	0.0002228	0.0001114	SAlb	-0.0071914	0.0019708	0.000264609	No	0.0066304	0.00367242	0.0710326	No					-	0.00561593	0.00366736	0.12572	No	-9.29
SHROOM3	rs17319721	4:76447694	A/G	-0.007928	0.002147	0.0002228	0.0001114	SCr	-0.00315163	0.00122735	0.0102479	Yes	0.00565347	0.00202535	0.00525862	No			6e-109	34899825	Yes	-0.000351719	0.00125892	0.779958	Yes	-60.25
SHROOM3	rs17319721	4:76447694	A/G	-0.007928	0.002147	0.0002228	0.0001114	UAlb	-0.0076028	0.00196789	0.000112502	No	-1.43072	0.937484	0.127008	No					-	-1.76604	0.934479	0.0588052	No	-4.1
SHROOM3	rs17319721	4:76447694	A/G	-0.007928	0.002147	0.0002228	0.0001114	UCr	-0.00755804	0.00195572	0.000111979	No	-0.558304	1.01679	0.582958	No					-	-1.07972	1.00803	0.284141	No	-4.67
SHROOM3	rs17319721	4:76447694	A/G	-0.007928	0.002147	0.0002228	0.0001114	UACR	-0.0077264	0.00196571	8.53042e-05	No	-2.23489	1.16853	0.055831	No					-	-2.7583	1.1623	0.0176567	No	-2.54
SHROOM3	rs17319721	4:76447694	A/G	-0.007928	0.002147	0.0002228	0.0001114	PTT	-0.00742429	0.0019714	0.000166822	No	-0.0256395	0.177373	0.885068	No					-	0.0265292	0.177105	0.880931	No	-6.35
SHROOM3	rs17319721	4:76447694	A/G	-0.007928	0.002147	0.0002228	0.0001114	INR PT	-0.0072796	0.00197237	0.000224734	No	0.00360913	0.00286121	0.207193	No					-	0.00288161	0.00285824	0.313393	No	-8.18
SHROOM3	rs17319721	4:76447694	A/G	-0.007928	0.002147	0.0002228	0.0001114	aPTT ratio	-0.00745963	0.00197658	0.000161559	No	0.00187415	0.00116624	0.108085	No					-	0.00188984	0.00116739	0.105508	No	-5.91
SHROOM3	rs17319721	4:76447694	A/G	-0.007928	0.002147	0.0002228	0.0001114	aPTT	-0.00657819	0.00231144	0.00444246	Yes	0.060996	0.042933	0.155446	No					No	0.0622821	0.0429767	0.14733	No	-17.03
SHROOM3	rs17319721	4:76447694	A/G	-0.007928	0.002147	0.0002228	0.0001114	Fibrinogen	-0.00743384	0.00197597	0.000169431	No	-0.180536	0.879995	0.837455	No					-	-0.0779295	0.880645	0.929488	No	-6.23
SHROOM3	rs17319721	4:76447694	A/G	-0.007928	0.002147	0.0002228	0.0001114	AT	-0.00747814	0.00197646	0.000155468	No	0.228421	0.157716	0.147562	No					-	0.23584	0.157876	0.135251	No	-5.67
SHROOM3	rs17319721	4:76447694	A/G	-0.007928	0.002147	0.0002228	0.0001114	BGlucose	-0.00751982	0.00197404	0.000140154	No	-0.135311	0.209531	0.518435	No					-	-0.166888	0.209619	0.425963	No	-5.15
SHROOM3	rs17319721	4:76447694	A/G	-0.007928	0.002147	0.0002228	0.0001114	Urate	-0.00705793	0.0019161	0.000231267	No	0.0174366	0.0196591	0.375127	No					-	-0.000525204	0.0190846	0.978046	No	-10.97
SHROOM3	rs17319721	4:76447694	A/G	-0.007928	0.002147	0.0002228	0.0001114	AST GOT	-0.00767001	0.00197735	0.00010558	No	-0.116561	0.126688	0.357558	No					-	-0.142817	0.126642	0.259464	No	-3.25
SHROOM3	rs17319721	4:76447694	A/G	-0.007928	0.002147	0.0002228	0.0001114	ALT GPT	-0.0075179	0.00197562	0.000142445	No	-0.0982202	0.21095	0.641505	No					-	-0.112416	0.211134	0.594434	No	-5.17
SHROOM3	rs17319721	4:76447694	A/G	-0.007928	0.002147	0.0002228	0.0001114	GGT	-0.00746243	0.00197528	0.000159058	No	0.128863	0.472001	0.784848	No					-	0.109479	0.472471	0.816764	No	-5.87
SHROOM3	rs17319721	4:76447694	A/G	-0.007928	0.002147	0.0002228	0.0001114	ALP	-0.00746174	0.00197601	0.000160166	No	-0.818584	0.300863	0.00652373	No					-	-0.812592	0.30117	0.00698482	No	-5.88
SHROOM3	rs17319721	4:76447694	A/G	-0.007928	0.002147	0.0002228	0.0001114	TB	-0.00742345	0.00197422	0.000170744	No	0.00646197	0.00684314	0.345039	No					-	0.00435951	0.00683072	0.523344	No	-6.36
SHROOM3	rs17319721	4:76447694	A/G	-0.007928	0.002147	0.0002228	0.0001114	DB	-0.0073704	0.00197432	0.000190155	No	0.00313825	0.00180133	0.0815065	No					-	0.00260553	0.00179902	0.147563	No	-7.03
SHROOM3	rs17319721	4:76447694	A/G	-0.007928	0.002147	0.0002228	0.0001114	Lipase	-0.00734523	0.00196449	0.000185777	No	0.156321	0.258983	0.546127	No					-	0.0572431	0.257842	0.824312	No	-7.35
SHROOM3	rs17319721	4:76447694	A/G	-0.007928	0.002147	0.0002228	0.0001114	TC	-0.00751232	0.00197582	0.000144298	No	-1.31544	0.611527	0.0314941	No					-	-1.34933	0.612143	0.0275276	No	-5.24
SHROOM3	rs17319721	4:76447694	A/G	-0.007928	0.002147	0.0002228	0.0001114	HDL	-0.00736777	0.0019749	0.000191988	No	-0.352682	0.194457	0.0697572	No					-	-0.334292	0.194582	0.0858266	No	-7.07
SHROOM3	rs17319721	4:76447694	A/G	-0.007928	0.002147	0.0002228	0.0001114	LDL	-0.00748997	0.00197583	0.000151035	No	-1.02783	0.533781	0.0541861	No					-	-1.04002	0.534362	0.0516489	No	-5.53
SHROOM3	rs17319721	4:76447694	A/G	-0.007928	0.002147	0.0002228	0.0001114	TG	-0.00744332	0.00197131	0.000160388	No	0.118821	1.02135	0.907388	No					-	-0.125108	1.02029	0.90241	No	-6.11
SHROOM3	rs17319721	4:76447694	A/G	-0.007928	0.002147	0.0002228	0.0001114	Sodium	-0.00723603	0.00201883	0.000339675	No	-0.0275286	0.0292572	0.346771	No					-	-0.0306029	0.0292759	0.295898	No	-8.73
SHROOM3	rs17319721	4:76447694	A/G	-0.007928	0.002147	0.0002228	0.0001114	Potassium	-0.00741761	0.0019694	0.000166538	No	0.00107339	0.00536882	0.84154	No					-	-0.000790829	0.00534903	0.882468	No	-6.44
SHROOM3	rs17319721	4:76447694	A/G	-0.007928	0.002147	0.0002228	0.0001114	Chlorine	-0.00735875	0.00197553	0.000196415	No	-0.0859366	0.0320932	0.00742448	No					-	-0.0831603	0.0321197	0.00963718	No	-7.18
SHROOM3	rs17319721	4:76447694	A/G	-0.007928	0.002147	0.0002228	0.0001114	Calcium	-0.00721485	0.00196853	0.000248518	No	0.00175584	0.00128981	0.173444	No					-	0.00133777	0.00128652	0.298442	No	-9
SHROOM3	rs17319721	4:76447694	A/G	-0.007928	0.002147	0.0002228	0.0001114	Phosphorus	-0.00743567	0.00197532	0.000167977	No	0.00253938	0.00715861	0.722799	No					-	0.00133136	0.00715819	0.852456	No	-6.21
SHROOM3	rs17319721	4:76447694	A/G	-0.007928	0.002147	0.0002228	0.0001114	Magnesium	-0.00699317	0.00197272	0.000394474	No	0.0078618	0.00205506	0.000131244	No					-	0.00735631	0.00205277	0.00034049	No	-11.79
SHROOM3	rs17319721	4:76447694	A/G	-0.007928	0.002147	0.0002228	0.0001114	Iron	-0.00748916	0.00197632	0.000151863	No	1.03309	0.589083	0.0795072	No					-	1.01623	0.589717	0.084874	No	-5.54
SHROOM3	rs17319721	4:76447694	A/G	-0.007928	0.002147	0.0002228	0.0001114	Ferritin	-0.00746771	0.00197538	0.000157484	No	1.76385	1.81587	0.331397	No					-	1.76108	1.81779	0.332666	No	-5.81
SHROOM3	rs17319721	4:76447694	A/G	-0.007928	0.002147	0.0002228	0.0001114	Transferrin	-0.0074204	0.00197362	0.000171007	No	0.411676	0.64098	0.520719	No					-	0.305631	0.641085	0.633557	No	-6.4
SHROOM3	rs17319721	4:76447694	A/G	-0.007928	0.002147	0.0002228	0.0001114	TIBC	-0.00742021	0.00197414	0.000171751	No	0.516114	0.801401	0.519581	No					-	0.383137	0.801528	0.632655	No	-6.4
SHROOM3	rs17319721	4:76447694	A/G	-0.007928	0.002147	0.0002228	0.0001114	TS	-0.00756327	0.00197581	0.000129999	No	0.250557	0.20685	0.225809	No					-	0.267345	0.207036	0.196629	No	-4.6
SHROOM3	rs17319721	4:76447694	A/G	-0.007928	0.002147	0.0002228	0.0001114	Homocyst	-0.0072266	0.00194564	0.000204921	No	0.00839611	0.0634731	0.894767	No					-	-0.0423983	0.0619517	0.493753	No	-8.85
SHROOM3	rs17319721	4:76447694	A/G	-0.007928	0.002147	0.0002228	0.0001114	CRP	-0.00749201	0.00197508	0.000149538	No	-0.00494148	0.00792028	0.532706	No					-	-0.00530895	0.00792783	0.503089	No	-5.5
SHROOM3	rs17319721	4:76447694	A/G	-0.007928	0.002147	0.0002228	0.0001114	TSH	-0.00767755	0.00197014	9.8035e-05	No	-0.0256196	0.0184717	0.165483	No					-	-0.0307915	0.0184408	0.0949997	No	-3.16
SHROOM3	rs17319721	4:76447694	A/G	-0.007928	0.002147	0.0002228	0.0001114	FT3	-0.01526	0.0108826	0.161529	Yes	0.0531168	0.0736419	0.471105	No					No	0.0637055	0.0734227	0.386043	No	92.48
SHROOM3	rs17319721	4:76447694	A/G	-0.007928	0.002147	0.0002228	0.0001114	FT4	-0.0141779	0.0108068	0.190201	Yes	0.0174962	0.0176095	0.320959	No					No	0.01812	0.017654	0.305248	No	78.83
SHROOM3	rs17319721	4:76447694	A/G	-0.007928	0.002147	0.0002228	0.0001114	Cortisol	-0.00747072	0.00195674	0.000135371	No	-0.00770381	0.0624833	0.901877	No					-	-0.0394746	0.0619612	0.524083	No	-5.77
SHROOM3	rs17319721	4:76447694	A/G	-0.007928	0.002147	0.0002228	0.0001114	WBC	-0.00753652	0.00197637	0.000137935	No	-0.0254397	0.0262964	0.333357	No					-	-0.0255078	0.0263238	0.332566	No	-4.94
SHROOM3	rs17319721	4:76447694	A/G	-0.007928	0.002147	0.0002228	0.0001114	RBC	-0.00740568	0.00197493	0.000177931	No	0.00977627	0.00658221	0.137507	No					-	0.00874702	0.00658409	0.18404	No	-6.59
SHROOM3	rs17319721	4:76447694	A/G	-0.007928	0.002147	0.0002228	0.0001114	HGB	-0.00738502	0.00197437	0.000184718	No	0.0303803	0.0203865	0.136198	No					-	0.0269545	0.0203861	0.186132	No	-6.85
SHROOM3	rs17319721	4:76447694	A/G	-0.007928	0.002147	0.0002228	0.0001114	HCT	-0.00734957	0.00197369	0.00019733	No	0.0863883	0.0534109	0.105817	No					-	0.0760846	0.05339	0.154167	No	-7.3
SHROOM3	rs17319721	4:76447694	A/G	-0.007928	0.002147	0.0002228	0.0001114	MCV	-0.00751831	0.00197614	0.000142899	No	0.0110156	0.0619605	0.858896	No					-	0.0094804	0.0620178	0.878507	No	-5.17
SHROOM3	rs17319721	4:76447694	A/G	-0.007928	0.002147	0.0002228	0.0001114	MCH	-0.00752389	0.0019763	0.00014146	No	-6.63046e-05	0.0251418	0.997896	No					-	-5.79113e-05	0.025168	0.998164	No	-5.1
SHROOM3	rs17319721	4:76447694	A/G	-0.007928	0.002147	0.0002228	0.0001114	MCHC	-0.0075209	0.00197627	0.000142289	No	-0.0029221	0.015204	0.847595	No					-	-0.00252047	0.0152203	0.868476	No	-5.13
SHROOM3	rs17319721	4:76447694	A/G	-0.007928	0.002147	0.0002228	0.0001114	RDW	-0.00752802	0.0019761	0.000140057	No	0.00179065	0.0144853	0.90162	No					-	0.00273406	0.0144997	0.850441	No	-5.05
SHROOM3	rs17319721	4:76447694	A/G	-0.007928	0.002147	0.0002228	0.0001114	PLT	-0.00756773	0.00197523	0.000128234	No	0.487947	0.804937	0.5444	No					-	0.62758	0.805173	0.435742	No	-4.54
SHROOM3	rs17319721	4:76447694	A/G	-0.007928	0.002147	0.0002228	0.0001114	MPV	-0.00754915	0.00197523	0.000133212	No	0.000812751	0.0125193	0.948239	No					-	-0.00116224	0.0125231	0.926058	No	-4.78
SHROOM3	rs17319721	4:76447694	A/G	-0.007928	0.002147	0.0002228	0.0001114	Neutrophils	-0.00754338	0.00197566	0.000135255	No	0.0504767	0.123765	0.683398	No					-	0.0583003	0.123836	0.637803	No	-4.85
SHROOM3	rs17319721	4:76447694	A/G	-0.007928	0.002147	0.0002228	0.0001114	Lymphocytes	-0.0075364	0.00197586	0.00013742	No	-0.0357978	0.113422	0.7523	No					-	-0.0416861	0.113505	0.713432	No	-4.94
SHROOM3	rs17319721	4:76447694	A/G	-0.007928	0.002147	0.0002228	0.0001114	Monocytes	-0.00753177	0.00197632	0.00013922	No	0.0163725	0.0297774	0.582448	No					-	0.0179969	0.0298069	0.546001	No	-5
SHROOM3	rs17319721	4:76447694	A/G	-0.007928	0.002147	0.0002228	0.0001114	Eosinophils	-0.00761234	0.00197544	0.000117169	No	-0.0389737	0.0285618	0.172428	No					-	-0.0423943	0.0285772	0.137973	No	-3.98
SHROOM3	rs17319721	4:76447694	A/G	-0.007928	0.002147	0.0002228	0.0001114	Basophils	-0.00752116	0.00197632	0.000142276	No	0.00168478	0.00483021	0.727246	No					-	0.00158066	0.00483552	0.743761	No	-5.13
SHROOM3	rs17319721	4:76447694	A/G	-0.007928	0.002147	0.0002228	0.0001114	AntiTPO	-0.00749373	0.00197959	0.00015429	No	-0.982248	1.9088	0.606852	No					-	-1.11793	1.91054	0.558469	No	-5.48
SHROOM3	rs17319721	4:76447694	A/G	-0.007928	0.002147	0.0002228	0.0001114	Urine pH	-0.00729204	0.00196829	0.000212721	No	-0.0105349	0.0095896	0.271978	No					-	-0.00730398	0.0095666	0.44519	No	-8.02
SHROOM3	rs17319721	4:76447694	A/G	-0.007928	0.002147	0.0002228	0.0001114	UGlucose	-0.00753637	0.00197374	0.000135168	No	-0.890058	0.697079	0.201689	No					-	-0.966939	0.697561	0.165725	No	-4.94
SHROOM3	rs17319721	4:76447694	A/G	-0.007928	0.002147	0.0002228	0.0001114	UProteins	-0.00764163	0.00196987	0.00010544	No	-0.158695	0.121851	0.192818	No					-	-0.190894	0.121695	0.116766	No	-3.61
SHROOM3	rs17319721	4:76447694	A/G	-0.007928	0.002147	0.0002228	0.0001114	UHGB	-0.00744289	0.0019744	0.00016438	No	0.00192923	0.00181791	0.288606	No					-	0.001865	0.00181981	0.305468	No	-6.12
SHROOM3	rs28418670	4:76450281	C/G	-0.007734	0.002149	0.0003221	0.00016105	Height	-0.00712333	0.00198027	0.000323258	No	0.204999	0.134689	0.128036	No					-	0.179038	0.134695	0.183806	No	-7.9
SHROOM3	rs28418670	4:76450281	C/G	-0.007734	0.002149	0.0003221	0.00016105	Weight	-0.00721566	0.00197868	0.000266969	No	0.307539	0.220538	0.1632	No					-	0.267517	0.220464	0.224995	No	-6.7
SHROOM3	rs28418670	4:76450281	C/G	-0.007734	0.002149	0.0003221	0.00016105	BMI	-0.00736215	0.00198047	0.000202399	No	0.0453067	0.0672506	0.500518	No					-	0.0389913	0.067295	0.562327	No	-4.81
SHROOM3	rs28418670	4:76450281	C/G	-0.007734	0.002149	0.0003221	0.00016105	Body Fat	-0.00718238	0.00197887	0.000285343	No	0.138252	0.138281	0.317437	No					-	0.143073	0.138463	0.30149	No	-7.13
SHROOM3	rs28418670	4:76450281	C/G	-0.007734	0.002149	0.0003221	0.00016105	Visceral Fat	-0.00713445	0.00197914	0.00031387	No	0.0494839	0.0635868	0.436463	No					-	0.0406216	0.063605	0.523062	No	-7.75
SHROOM3	rs28418670	4:76450281	C/G	-0.007734	0.002149	0.0003221	0.00016105	SBP	-0.00742038	0.00200623	0.000217919	No	-0.234187	0.241569	0.332348	No					-	-0.249477	0.241871	0.302357	No	-4.06
SHROOM3	rs28418670	4:76450281	C/G	-0.007734	0.002149	0.0003221	0.00016105	DBP	-0.00739187	0.00200631	0.000230546	No	-0.0642853	0.138167	0.641745	No					-	-0.0635111	0.138357	0.646216	No	-4.42
SHROOM3	rs28418670	4:76450281	C/G	-0.007734	0.002149	0.0003221	0.00016105	Pulse Rate	-0.00729222	0.00200491	0.000277039	No	-0.181187	0.130797	0.166004	No					-	-0.156219	0.130868	0.232617	No	-5.71
SHROOM3	rs28418670	4:76450281	C/G	-0.007734	0.002149	0.0003221	0.00016105	HbA1c	-0.0073337	0.00197884	0.000211632	No	0.00149334	0.00653579	0.819273	No					-	0.000752202	0.00653925	0.908425	No	-5.18
SHROOM3	rs28418670	4:76450281	C/G	-0.007734	0.002149	0.0003221	0.00016105	SAlb	-0.00702268	0.00197376	0.000375361	No	0.00642373	0.00367789	0.0807404	No					-	0.0054316	0.00367269	0.139194	No	-9.2
SHROOM3	rs28418670	4:76450281	C/G	-0.007734	0.002149	0.0003221	0.00016105	SCr	-0.00307051	0.00122917	0.0125039	Yes	0.00552895	0.00202838	0.00642572	No					No	-0.000334624	0.00126074	0.790692	No	-60.3
SHROOM3	rs28418670	4:76450281	C/G	-0.007734	0.002149	0.0003221	0.00016105	UAlb	-0.00745023	0.00197114	0.000157949	No	-1.43845	0.939003	0.125582	No					-	-1.76706	0.935966	0.0590605	No	-3.67
SHROOM3	rs28418670	4:76450281	C/G	-0.007734	0.002149	0.0003221	0.00016105	UCr	-0.00740785	0.00195895	0.000156756	No	-0.569782	1.01843	0.575853	No					-	-1.08022	1.00963	0.284684	No	-4.22
SHROOM3	rs28418670	4:76450281	C/G	-0.007734	0.002149	0.0003221	0.00016105	UACR	-0.0075757	0.00196897	0.00012004	No	-2.25409	1.17042	0.054147	No					-	-2.76806	1.16415	0.0174373	No	-2.05
SHROOM3	rs28418670	4:76450281	C/G	-0.007734	0.002149	0.0003221	0.00016105	PTT	-0.00724284	0.0019744	0.000245349	No	-0.0326273	0.177637	0.854273	No					-	0.0184086	0.177362	0.917337	No	-6.35
SHROOM3	rs28418670	4:76450281	C/G	-0.007734	0.002149	0.0003221	0.00016105	INR PT	-0.00710364	0.00197536	0.00032455	No	0.00360961	0.00286546	0.207808	No					-	0.00289858	0.00286238	0.311253	No	-8.15
SHROOM3	rs28418670	4:76450281	C/G	-0.007734	0.002149	0.0003221	0.00016105	aPTT ratio	-0.00728408	0.0019796	0.000234834	No	0.00193039	0.00116796	0.0984059	No					-	0.00194567	0.00116908	0.0960866	No	-5.82
SHROOM3	rs28418670	4:76450281	C/G	-0.007734	0.002149	0.0003221	0.00016105	aPTT	-0.00640843	0.00231561	0.00566539	Yes	0.0626617	0.0430083	0.145175	No					No	0.0639244	0.0430506	0.137629	No	-17.14
SHROOM3	rs28418670	4:76450281	C/G	-0.007734	0.002149	0.0003221	0.00016105	Fibrinogen	-0.00725852	0.00197897	0.000245882	No	-0.168158	0.881302	0.848681	No					-	-0.0671569	0.881923	0.939303	No	-6.15
SHROOM3	rs28418670	4:76450281	C/G	-0.007734	0.002149	0.0003221	0.00016105	AT	-0.00730294	0.00197947	0.000226024	No	0.232853	0.15795	0.140454	No					-	0.240088	0.158105	0.12891	No	-5.57
SHROOM3	rs28418670	4:76450281	C/G	-0.007734	0.002149	0.0003221	0.00016105	BGlucose	-0.00734328	0.00197703	0.000204863	No	-0.134256	0.209841	0.522316	No					-	-0.165153	0.209922	0.431457	No	-5.05
SHROOM3	rs28418670	4:76450281	C/G	-0.007734	0.002149	0.0003221	0.00016105	Urate	-0.00688043	0.00191901	0.000338129	No	0.0174918	0.0196882	0.374325	No					-	-4.18892e-05	0.0191122	0.998251	No	-11.04
SHROOM3	rs28418670	4:76450281	C/G	-0.007734	0.002149	0.0003221	0.00016105	AST GOT	-0.00749373	0.00198032	0.000155159	No	-0.114934	0.126874	0.365015	No					-	-0.140573	0.126824	0.267713	No	-3.11
SHROOM3	rs28418670	4:76450281	C/G	-0.007734	0.002149	0.0003221	0.00016105	ALT GPT	-0.00734165	0.00197861	0.000207959	No	-0.097967	0.211262	0.642857	No					-	-0.111765	0.21144	0.597102	No	-5.07
SHROOM3	rs28418670	4:76450281	C/G	-0.007734	0.002149	0.0003221	0.00016105	GGT	-0.00728628	0.00197827	0.000231569	No	0.129345	0.472699	0.784374	No					-	0.110538	0.473154	0.815285	No	-5.79
SHROOM3	rs28418670	4:76450281	C/G	-0.007734	0.002149	0.0003221	0.00016105	ALP	-0.00728539	0.001979	0.000233215	No	-0.823464	0.301307	0.00628742	No					-	-0.817498	0.301604	0.00672948	No	-5.8
SHROOM3	rs28418670	4:76450281	C/G	-0.007734	0.002149	0.0003221	0.00016105	TB	-0.00724992	0.00197721	0.000246915	No	0.00626728	0.00685329	0.36048	No					-	0.00418998	0.00684061	0.54021	No	-6.26
SHROOM3	rs28418670	4:76450281	C/G	-0.007734	0.002149	0.0003221	0.00016105	DB	-0.00719773	0.0019773	0.000273809	No	0.00307472	0.00180401	0.0883412	No					-	0.00254953	0.00180163	0.157064	No	-6.93
SHROOM3	rs28418670	4:76450281	C/G	-0.007734	0.002149	0.0003221	0.00016105	Lipase	-0.00716352	0.00196747	0.000272964	No	0.163262	0.259366	0.529057	No					-	0.0666219	0.258214	0.796404	No	-7.38
SHROOM3	rs28418670	4:76450281	C/G	-0.007734	0.002149	0.0003221	0.00016105	TC	-0.00733644	0.00197882	0.000210442	No	-1.32704	0.61243	0.0302703	No					-	-1.36023	0.613026	0.026517	No	-5.14
SHROOM3	rs28418670	4:76450281	C/G	-0.007734	0.002149	0.0003221	0.00016105	HDL	-0.00719415	0.00197787	0.000276858	No	-0.343571	0.194746	0.0777287	No					-	-0.325655	0.194864	0.0947146	No	-6.98
SHROOM3	rs28418670	4:76450281	C/G	-0.007734	0.002149	0.0003221	0.00016105	LDL	-0.00731394	0.00197883	0.000220094	No	-1.03746	0.534569	0.0523175	No					-	-1.0494	0.535132	0.0499054	No	-5.43
SHROOM3	rs28418670	4:76450281	C/G	-0.007734	0.002149	0.0003221	0.00016105	TG	-0.0072705	0.00197429	0.000232082	No	0.0914004	1.02286	0.9288	No					-	-0.146605	1.02176	0.885912	No	-5.99
SHROOM3	rs28418670	4:76450281	C/G	-0.007734	0.002149	0.0003221	0.00016105	Sodium	-0.00706104	0.00202199	0.000481338	No	-0.0272273	0.0293021	0.352812	No					-	-0.0302276	0.0293199	0.302587	No	-8.7
SHROOM3	rs28418670	4:76450281	C/G	-0.007734	0.002149	0.0003221	0.00016105	Potassium	-0.00723754	0.00197239	0.000244346	No	0.00116125	0.00537677	0.829011	No					-	-0.000655924	0.00535677	0.902547	No	-6.42
SHROOM3	rs28418670	4:76450281	C/G	-0.007734	0.002149	0.0003221	0.00016105	Chlorine	-0.00718257	0.00197852	0.000284511	No	-0.0858368	0.0321407	0.00758244	No					-	-0.083119	0.0321662	0.00977863	No	-7.13
SHROOM3	rs28418670	4:76450281	C/G	-0.007734	0.002149	0.0003221	0.00016105	Calcium	-0.00703975	0.00197151	0.000357623	No	0.00174552	0.00129172	0.176624	No					-	0.00133706	0.00128838	0.299395	No	-8.98
SHROOM3	rs28418670	4:76450281	C/G	-0.007734	0.002149	0.0003221	0.00016105	Phosphorus	-0.00726196	0.00197831	0.000243052	No	0.00228988	0.00716921	0.749426	No					-	0.00110915	0.00716854	0.877041	No	-6.1
SHROOM3	rs28418670	4:76450281	C/G	-0.007734	0.002149	0.0003221	0.00016105	Magnesium	-0.00681065	0.00197574	0.000568855	Yes	0.00796311	0.00205806	0.000109867	No					No	0.00746917	0.0020557	0.000281106	No	-11.94
SHROOM3	rs28418670	4:76450281	C/G	-0.007734	0.002149	0.0003221	0.00016105	Iron	-0.00731276	0.00197933	0.000221422	No	1.04711	0.589953	0.0759439	No					-	1.03062	0.590568	0.0809933	No	-5.45
SHROOM3	rs28418670	4:76450281	C/G	-0.007734	0.002149	0.0003221	0.00016105	Ferritin	-0.00729156	0.00197837	0.000229321	No	1.7463	1.81856	0.336943	No					-	1.74388	1.82041	0.338106	No	-5.72
SHROOM3	rs28418670	4:76450281	C/G	-0.007734	0.002149	0.0003221	0.00016105	Transferrin	-0.00724258	0.00197661	0.000249429	No	0.424478	0.641928	0.508464	No					-	0.320824	0.64201	0.617285	No	-6.35
SHROOM3	rs28418670	4:76450281	C/G	-0.007734	0.002149	0.0003221	0.00016105	TIBC	-0.00724229	0.00197713	0.000250521	No	0.53236	0.802586	0.507149	No					-	0.402379	0.802686	0.616178	No	-6.36
SHROOM3	rs28418670	4:76450281	C/G	-0.007734	0.002149	0.0003221	0.00016105	TS	-0.00738768	0.00197881	0.000189945	No	0.252914	0.207156	0.222157	No					-	0.269321	0.207335	0.193985	No	-4.48
SHROOM3	rs28418670	4:76450281	C/G	-0.007734	0.002149	0.0003221	0.00016105	Homocyst	-0.00706413	0.00194841	0.000289744	No	0.00759743	0.0635613	0.904859	No					-	-0.0420064	0.0620358	0.498338	No	-8.66
SHROOM3	rs28418670	4:76450281	C/G	-0.007734	0.002149	0.0003221	0.00016105	CRP	-0.00731634	0.00197807	0.000217828	No	-0.00506764	0.00793199	0.522911	No					-	-0.00542358	0.00793927	0.494538	No	-5.4
SHROOM3	rs28418670	4:76450281	C/G	-0.007734	0.002149	0.0003221	0.00016105	TSH	-0.00750662	0.00197313	0.000142973	No	-0.0262841	0.018499	0.155394	No					-	-0.0313337	0.0184674	0.0897828	No	-2.94
SHROOM3	rs28418670	4:76450281	C/G	-0.007734	0.002149	0.0003221	0.00016105	FT3	-0.0142394	0.0109231	0.193033	Yes	0.0528603	0.073896	0.474771	No					No	0.0626819	0.0736578	0.395225	No	84.11
SHROOM3	rs28418670	4:76450281	C/G	-0.007734	0.002149	0.0003221	0.00016105	FT4	-0.0131922	0.0108471	0.224539	Yes	0.017558	0.0176704	0.320925	No					No	0.0181329	0.0177106	0.306453	No	70.57
SHROOM3	rs28418670	4:76450281	C/G	-0.007734	0.002149	0.0003221	0.00016105	Cortisol	-0.00731313	0.0019597	0.00019119	No	-0.0120421	0.0625757	0.847401	No					-	-0.0430534	0.0620505	0.487796	No	-5.44
SHROOM3	rs28418670	4:76450281	C/G	-0.007734	0.002149	0.0003221	0.00016105	WBC	-0.00736063	0.00197937	0.000201356	No	-0.0257928	0.0263353	0.327407	No					-	-0.0258439	0.0263618	0.326934	No	-4.83
SHROOM3	rs28418670	4:76450281	C/G	-0.007734	0.002149	0.0003221	0.00016105	RBC	-0.00723279	0.00197791	0.000256692	No	0.00950869	0.00659199	0.149204	No					-	0.00850233	0.00659364	0.197263	No	-6.48
SHROOM3	rs28418670	4:76450281	C/G	-0.007734	0.002149	0.0003221	0.00016105	HGB	-0.00721212	0.00197735	0.000266279	No	0.0296676	0.0204168	0.146227	No					-	0.0263252	0.0204157	0.197268	No	-6.75
SHROOM3	rs28418670	4:76450281	C/G	-0.007734	0.002149	0.0003221	0.00016105	HCT	-0.00717615	0.00197667	0.000284351	No	0.085037	0.0534902	0.111919	No					-	0.0749874	0.0534674	0.1608	No	-7.21
SHROOM3	rs28418670	4:76450281	C/G	-0.007734	0.002149	0.0003221	0.00016105	MCV	-0.0073413	0.00197913	0.000208903	No	0.0131382	0.0620522	0.832323	No					-	0.011688	0.0621074	0.850731	No	-5.08
SHROOM3	rs28418670	4:76450281	C/G	-0.007734	0.002149	0.0003221	0.00016105	MCH	-0.00734774	0.00197929	0.000206485	No	0.000134437	0.025179	0.99574	No					-	0.000156676	0.0252044	0.99504	No	-4.99
SHROOM3	rs28418670	4:76450281	C/G	-0.007734	0.002149	0.0003221	0.00016105	MCHC	-0.00734424	0.00197926	0.000207886	No	-0.00349906	0.0152265	0.818252	No					-	-0.00310965	0.0152423	0.838346	No	-5.04
SHROOM3	rs28418670	4:76450281	C/G	-0.007734	0.002149	0.0003221	0.00016105	RDW	-0.00735197	0.0019791	0.000204453	No	0.0017926	0.0145068	0.901658	No					-	0.00271646	0.0145206	0.851605	No	-4.94
SHROOM3	rs28418670	4:76450281	C/G	-0.007734	0.002149	0.0003221	0.00016105	PLT	-0.00739381	0.00197823	0.000186817	No	0.513466	0.806127	0.524169	No					-	0.650746	0.806335	0.419661	No	-4.4
SHROOM3	rs28418670	4:76450281	C/G	-0.007734	0.002149	0.0003221	0.00016105	MPV	-0.00737649	0.00197822	0.000193408	No	0.000239579	0.0125378	0.984755	No					-	-0.00169149	0.0125412	0.892714	No	-4.62
SHROOM3	rs28418670	4:76450281	C/G	-0.007734	0.002149	0.0003221	0.00016105	Neutrophils	-0.00736667	0.00197865	0.000197879	No	0.0489615	0.123948	0.69284	No					-	0.0564818	0.124015	0.6488	No	-4.75
SHROOM3	rs28418670	4:76450281	C/G	-0.007734	0.002149	0.0003221	0.00016105	Lymphocytes	-0.00735893	0.00197886	0.000201272	No	-0.0321159	0.11359	0.777385	No					-	-0.0377679	0.11367	0.739699	No	-4.85
SHROOM3	rs28418670	4:76450281	C/G	-0.007734	0.002149	0.0003221	0.00016105	Monocytes	-0.00735494	0.00197931	0.000203559	No	0.0147024	0.0298216	0.622014	No					-	0.0163067	0.0298501	0.58488	No	-4.9
SHROOM3	rs28418670	4:76450281	C/G	-0.007734	0.002149	0.0003221	0.00016105	Eosinophils	-0.00743724	0.00197844	0.000171456	No	-0.0394071	0.028604	0.168334	No					-	-0.0427429	0.0286185	0.135327	No	-3.84
SHROOM3	rs28418670	4:76450281	C/G	-0.007734	0.002149	0.0003221	0.00016105	Basophils	-0.00734519	0.00197932	0.000207574	No	0.00163535	0.00483736	0.735319	No					-	0.0015329	0.00484251	0.751591	No	-5.03
SHROOM3	rs28418670	4:76450281	C/G	-0.007734	0.002149	0.0003221	0.00016105	AntiTPO	-0.00731673	0.0019826	0.000225013	No	-1.0048	1.91163	0.59916	No					-	-1.13804	1.91331	0.55199	No	-5.4
SHROOM3	rs28418670	4:76450281	C/G	-0.007734	0.002149	0.0003221	0.00016105	Urine pH	-0.00714868	0.00197149	0.000289241	No	-0.0100268	0.00960505	0.296554	No					-	-0.00685551	0.00958169	0.474329	No	-7.57
SHROOM3	rs28418670	4:76450281	C/G	-0.007734	0.002149	0.0003221	0.00016105	UGlucose	-0.0073849	0.00197697	0.000188405	No	-0.895258	0.698197	0.199787	No					-	-0.970581	0.698658	0.1648	No	-4.51
SHROOM3	rs28418670	4:76450281	C/G	-0.007734	0.002149	0.0003221	0.00016105	UProteins	-0.0074889	0.00197309	0.000148197	No	-0.157962	0.122046	0.195598	No					-	-0.189508	0.121887	0.120028	No	-3.17
SHROOM3	rs28418670	4:76450281	C/G	-0.007734	0.002149	0.0003221	0.00016105	UHGB	-0.00729112	0.00197763	0.000228284	No	0.00191711	0.00182082	0.292422	No					-	0.00185421	0.00182268	0.309035	No	-5.73
SHROOM3	rs1398018	4:76451770	C/T	-0.007846	0.002147	0.0002587	0.00012935	Height	-0.00721935	0.00197713	0.000262106	No	0.203479	0.134479	0.130286	No					-	0.17719	0.134487	0.187692	No	-7.99
SHROOM3	rs1398018	4:76451770	C/T	-0.007846	0.002147	0.0002587	0.00012935	Weight	-0.00730992	0.00197555	0.00021658	No	0.308761	0.220193	0.160878	No					-	0.268187	0.220124	0.223121	No	-6.83
SHROOM3	rs1398018	4:76451770	C/T	-0.007846	0.002147	0.0002587	0.00012935	BMI	-0.00745634	0.00197733	0.000163586	No	0.0459672	0.0671454	0.493617	No					-	0.0395546	0.067191	0.556083	No	-4.97
SHROOM3	rs1398018	4:76451770	C/T	-0.007846	0.002147	0.0002587	0.00012935	Body Fat	-0.00727743	0.00197572	0.000231318	No	0.136286	0.138064	0.323607	No					-	0.141092	0.138248	0.307482	No	-7.25
SHROOM3	rs1398018	4:76451770	C/T	-0.007846	0.002147	0.0002587	0.00012935	Visceral Fat	-0.00722913	0.00197598	0.000254996	No	0.0508227	0.0634864	0.423424	No					-	0.041851	0.0635059	0.509905	No	-7.86
SHROOM3	rs1398018	4:76451770	C/T	-0.007846	0.002147	0.0002587	0.00012935	SBP	-0.00751578	0.00200304	0.000176306	No	-0.223269	0.241191	0.354627	No					-	-0.238658	0.241498	0.32306	No	-4.21
SHROOM3	rs1398018	4:76451770	C/T	-0.007846	0.002147	0.0002587	0.00012935	DBP	-0.00748861	0.00200312	0.000186191	No	-0.0611858	0.13795	0.657388	No					-	-0.0603796	0.138143	0.662062	No	-4.56
SHROOM3	rs1398018	4:76451770	C/T	-0.007846	0.002147	0.0002587	0.00012935	Pulse Rate	-0.00738791	0.00200173	0.000224786	No	-0.182796	0.130591	0.161617	No					-	-0.157598	0.130665	0.227798	No	-5.84
SHROOM3	rs1398018	4:76451770	C/T	-0.007846	0.002147	0.0002587	0.00012935	HbA1c	-0.00743527	0.00197566	0.000168539	No	0.0012696	0.00652543	0.84574	No					-	0.00051731	0.00652901	0.936849	No	-5.23
SHROOM3	rs1398018	4:76451770	C/T	-0.007846	0.002147	0.0002587	0.00012935	SAlb	-0.00712396	0.00197059	0.000301641	No	0.00638465	0.00367207	0.0821168	No					-	0.00537965	0.00366695	0.14239	No	-9.2
SHROOM3	rs1398018	4:76451770	C/T	-0.007846	0.002147	0.0002587	0.00012935	SCr	-0.00313108	0.00122721	0.0107446	Yes	0.00558007	0.00202515	0.00587283	No					No	-0.000363565	0.00125877	0.77272	No	-60.09
SHROOM3	rs1398018	4:76451770	C/T	-0.007846	0.002147	0.0002587	0.00012935	UAlb	-0.00752489	0.0019677	0.000131984	No	-1.42491	0.937384	0.128518	No					-	-1.75685	0.934367	0.0601021	No	-4.09
SHROOM3	rs1398018	4:76451770	C/T	-0.007846	0.002147	0.0002587	0.00012935	UCr	-0.00748326	0.00195554	0.000130659	No	-0.565448	1.01668	0.578105	No					-	-1.08139	1.00791	0.28334	No	-4.62
SHROOM3	rs1398018	4:76451770	C/T	-0.007846	0.002147	0.0002587	0.00012935	UACR	-0.00764833	0.00196553	0.000100377	No	-2.22776	1.1684	0.0565919	No					-	-2.74633	1.16217	0.0181409	No	-2.52
SHROOM3	rs1398018	4:76451770	C/T	-0.007846	0.002147	0.0002587	0.00012935	PTT	-0.00734698	0.00197122	0.00019473	No	-0.0260362	0.177354	0.88329	No					-	0.0256361	0.177084	0.884897	No	-6.36
SHROOM3	rs1398018	4:76451770	C/T	-0.007846	0.002147	0.0002587	0.00012935	INR PT	-0.0072021	0.00197219	0.00026169	No	0.00362003	0.0028609	0.205776	No					-	0.00289979	0.00285789	0.310292	No	-8.21
SHROOM3	rs1398018	4:76451770	C/T	-0.007846	0.002147	0.0002587	0.00012935	aPTT ratio	-0.00738246	0.00197639	0.000188502	No	0.00185559	0.00116612	0.111583	No					-	0.00187104	0.00116725	0.108979	No	-5.91
SHROOM3	rs1398018	4:76451770	C/T	-0.007846	0.002147	0.0002587	0.00012935	aPTT	-0.00645004	0.00231104	0.00527067	Yes	0.060979	0.0429245	0.155479	No					No	0.0622447	0.0429671	0.147483	No	-17.79
SHROOM3	rs1398018	4:76451770	C/T	-0.007846	0.002147	0.0002587	0.00012935	Fibrinogen	-0.00735793	0.00197579	0.000197116	No	-0.157747	0.879901	0.857723	No					-	-0.0558483	0.880539	0.949429	No	-6.22
SHROOM3	rs1398018	4:76451770	C/T	-0.007846	0.002147	0.0002587	0.00012935	AT	-0.00740144	0.00197628	0.000181299	No	0.230296	0.157699	0.144224	No					-	0.237636	0.157857	0.132256	No	-5.67
SHROOM3	rs1398018	4:76451770	C/T	-0.007846	0.002147	0.0002587	0.00012935	BGlucose	-0.00744348	0.00197386	0.000163502	No	-0.136076	0.209508	0.51603	No					-	-0.167356	0.209594	0.424612	No	-5.13
SHROOM3	rs1398018	4:76451770	C/T	-0.007846	0.002147	0.0002587	0.00012935	Urate	-0.00698516	0.00191592	0.000267851	No	0.0172792	0.019657	0.379403	No					-	-0.000496974	0.0190823	0.979223	No	-10.97
SHROOM3	rs1398018	4:76451770	C/T	-0.007846	0.002147	0.0002587	0.00012935	AST GOT	-0.00759322	0.00197717	0.000123555	No	-0.116663	0.126674	0.357087	No					-	-0.14265	0.126627	0.259966	No	-3.22
SHROOM3	rs1398018	4:76451770	C/T	-0.007846	0.002147	0.0002587	0.00012935	ALT GPT	-0.00744059	0.00197544	0.000166454	No	-0.0947788	0.210927	0.653194	No					-	-0.108798	0.211109	0.606309	No	-5.17
SHROOM3	rs1398018	4:76451770	C/T	-0.007846	0.002147	0.0002587	0.00012935	GGT	-0.00738582	0.0019751	0.00018543	No	0.12894	0.47195	0.7847	No					-	0.109801	0.472414	0.816212	No	-5.87
SHROOM3	rs1398018	4:76451770	C/T	-0.007846	0.002147	0.0002587	0.00012935	ALP	-0.00738509	0.00197582	0.000186709	No	-0.817403	0.300831	0.00659587	No					-	-0.811421	0.301134	0.00705991	No	-5.87
SHROOM3	rs1398018	4:76451770	C/T	-0.007846	0.002147	0.0002587	0.00012935	TB	-0.00734677	0.00197404	0.000198966	No	0.00646284	0.00684241	0.344923	No					-	0.00437261	0.00682989	0.522046	No	-6.36
SHROOM3	rs1398018	4:76451770	C/T	-0.007846	0.002147	0.0002587	0.00012935	DB	-0.00729516	0.00197414	0.000220727	No	0.00311534	0.00180114	0.0837234	No					-	0.00258613	0.00179881	0.150552	No	-7.02
SHROOM3	rs1398018	4:76451770	C/T	-0.007846	0.002147	0.0002587	0.00012935	Lipase	-0.00726613	0.00196431	0.000217536	No	0.159443	0.258956	0.538097	No					-	0.0614211	0.257811	0.811699	No	-7.39
SHROOM3	rs1398018	4:76451770	C/T	-0.007846	0.002147	0.0002587	0.00012935	TC	-0.00743494	0.00197562	0.000168605	No	-1.29834	0.611465	0.0337506	No					-	-1.33189	0.612073	0.0295765	No	-5.24
SHROOM3	rs1398018	4:76451770	C/T	-0.007846	0.002147	0.0002587	0.00012935	HDL	-0.00729162	0.00197471	0.000223231	No	-0.350972	0.194437	0.0710932	No					-	-0.33279	0.194558	0.0872061	No	-7.07
SHROOM3	rs1398018	4:76451770	C/T	-0.007846	0.002147	0.0002587	0.00012935	LDL	-0.00741303	0.00197564	0.000176253	No	-1.0126	0.533727	0.0578265	No					-	-1.02464	0.5343	0.0551738	No	-5.52
SHROOM3	rs1398018	4:76451770	C/T	-0.007846	0.002147	0.0002587	0.00012935	TG	-0.00736462	0.00197113	0.000187812	No	0.13541	1.02124	0.894518	No					-	-0.105901	1.02016	0.917324	No	-6.14
SHROOM3	rs1398018	4:76451770	C/T	-0.007846	0.002147	0.0002587	0.00012935	Sodium	-0.00715608	0.00201864	0.000394455	No	-0.0273745	0.029254	0.349423	No					-	-0.030415	0.0292723	0.298814	No	-8.79
SHROOM3	rs1398018	4:76451770	C/T	-0.007846	0.002147	0.0002587	0.00012935	Potassium	-0.00734075	0.00196922	0.000194252	No	0.00107557	0.00536824	0.841205	No					-	-0.000768409	0.00534838	0.885763	No	-6.44
SHROOM3	rs1398018	4:76451770	C/T	-0.007846	0.002147	0.0002587	0.00012935	Chlorine	-0.00728216	0.00197535	0.000228526	No	-0.0858842	0.0320898	0.00745443	No					-	-0.0831337	0.0321158	0.00965167	No	-7.19
SHROOM3	rs1398018	4:76451770	C/T	-0.007846	0.002147	0.0002587	0.00012935	Calcium	-0.00713868	0.00196835	0.000288437	No	0.00175231	0.00128967	0.174264	No					-	0.00133843	0.00128637	0.298144	No	-9.01
SHROOM3	rs1398018	4:76451770	C/T	-0.007846	0.002147	0.0002587	0.00012935	Phosphorus	-0.00736018	0.00197514	0.000195284	No	0.00243937	0.00715785	0.733264	No					-	0.00124327	0.00715733	0.862101	No	-6.19
SHROOM3	rs1398018	4:76451770	C/T	-0.007846	0.002147	0.0002587	0.00012935	Magnesium	-0.00691734	0.00197253	0.000455439	No	0.00784722	0.00205484	0.000134855	No					-	0.00734666	0.00205253	0.000346098	No	-11.84
SHROOM3	rs1398018	4:76451770	C/T	-0.007846	0.002147	0.0002587	0.00012935	Iron	-0.00741267	0.00197614	0.000177048	No	1.02446	0.589022	0.0820211	No					-	1.00773	0.589647	0.0874748	No	-5.52
SHROOM3	rs1398018	4:76451770	C/T	-0.007846	0.002147	0.0002587	0.00012935	Ferritin	-0.0073911	0.0019752	0.000183607	No	1.76346	1.81568	0.331451	No					-	1.76085	1.81757	0.332671	No	-5.8
SHROOM3	rs1398018	4:76451770	C/T	-0.007846	0.002147	0.0002587	0.00012935	Transferrin	-0.00734332	0.00197343	0.00019944	No	0.415345	0.640912	0.516965	No					-	0.310342	0.641007	0.628292	No	-6.41
SHROOM3	rs1398018	4:76451770	C/T	-0.007846	0.002147	0.0002587	0.00012935	TIBC	-0.00734312	0.00197396	0.000200296	No	0.520734	0.801315	0.515804	No					-	0.389061	0.801431	0.627362	No	-6.41
SHROOM3	rs1398018	4:76451770	C/T	-0.007846	0.002147	0.0002587	0.00012935	TS	-0.00748615	0.00197562	0.00015197	No	0.248344	0.206828	0.229884	No					-	0.26496	0.207011	0.200598	No	-4.59
SHROOM3	rs1398018	4:76451770	C/T	-0.007846	0.002147	0.0002587	0.00012935	Homocyst	-0.0071498	0.00194546	0.000238986	No	0.00827287	0.0634663	0.896292	No					-	-0.0419717	0.0619441	0.498058	No	-8.87
SHROOM3	rs1398018	4:76451770	C/T	-0.007846	0.002147	0.0002587	0.00012935	CRP	-0.00741487	0.00197489	0.000174609	No	-0.00481268	0.00791945	0.543398	No					-	-0.00517494	0.00792688	0.513878	No	-5.49
SHROOM3	rs1398018	4:76451770	C/T	-0.007846	0.002147	0.0002587	0.00012935	TSH	-0.00760107	0.00196996	0.000114793	No	-0.0256376	0.0184698	0.165142	No					-	-0.0307559	0.0184386	0.0953433	No	-3.12
SHROOM3	rs1398018	4:76451770	C/T	-0.007846	0.002147	0.0002587	0.00012935	FT3	-0.015291	0.010884	0.160735	Yes	0.0529421	0.0736526	0.472629	No					No	0.0635556	0.073434	0.387234	No	94.89
SHROOM3	rs1398018	4:76451770	C/T	-0.007846	0.002147	0.0002587	0.00012935	FT4	-0.0142104	0.0108082	0.189244	Yes	0.0174663	0.017612	0.321856	No					No	0.0180916	0.0176567	0.30608	No	81.12
SHROOM3	rs1398018	4:76451770	C/T	-0.007846	0.002147	0.0002587	0.00012935	Cortisol	-0.00739846	0.00195656	0.000156869	No	-0.00870491	0.0624766	0.889192	No					-	-0.0401448	0.0619537	0.517012	No	-5.7
SHROOM3	rs1398018	4:76451770	C/T	-0.007846	0.002147	0.0002587	0.00012935	WBC	-0.00745975	0.00197619	0.000161043	No	-0.0252534	0.0262937	0.336857	No					-	-0.0253143	0.0263206	0.33619	No	-4.92
SHROOM3	rs1398018	4:76451770	C/T	-0.007846	0.002147	0.0002587	0.00012935	RBC	-0.00733017	0.00197474	0.00020676	No	0.009678	0.00658152	0.141463	No					-	0.00865879	0.00658331	0.188451	No	-6.57
SHROOM3	rs1398018	4:76451770	C/T	-0.007846	0.002147	0.0002587	0.00012935	HGB	-0.00730787	0.00197419	0.000215297	No	0.0304831	0.0203843	0.134836	No					-	0.0270941	0.0203836	0.183808	No	-6.86
SHROOM3	rs1398018	4:76451770	C/T	-0.007846	0.002147	0.0002587	0.00012935	HCT	-0.00727296	0.00197351	0.000229627	No	0.0863541	0.0534053	0.105918	No					-	0.0761614	0.0533836	0.153702	No	-7.3
SHROOM3	rs1398018	4:76451770	C/T	-0.007846	0.002147	0.0002587	0.00012935	MCV	-0.00744081	0.00197596	0.000167039	No	0.0128709	0.0619539	0.835429	No					-	0.0113724	0.0620103	0.854491	No	-5.16
SHROOM3	rs1398018	4:76451770	C/T	-0.007846	0.002147	0.0002587	0.00012935	MCH	-0.00744685	0.00197612	0.000165214	No	0.000785482	0.0251391	0.975074	No					-	0.00080074	0.025165	0.974617	No	-5.09
SHROOM3	rs1398018	4:76451770	C/T	-0.007846	0.002147	0.0002587	0.00012935	MCHC	-0.00744455	0.00197608	0.000165944	No	-0.00262803	0.0152024	0.862757	No					-	-0.00223062	0.0152185	0.883472	No	-5.12
SHROOM3	rs1398018	4:76451770	C/T	-0.007846	0.002147	0.0002587	0.00012935	RDW	-0.00745103	0.00197592	0.000163578	No	0.00163131	0.0144838	0.910326	No					-	0.00256578	0.0144979	0.859531	No	-5.03
SHROOM3	rs1398018	4:76451770	C/T	-0.007846	0.002147	0.0002587	0.00012935	PLT	-0.00748969	0.00197505	0.000150215	No	0.471633	0.804852	0.557898	No					-	0.610148	0.805077	0.448543	No	-4.54
SHROOM3	rs1398018	4:76451770	C/T	-0.007846	0.002147	0.0002587	0.00012935	MPV	-0.00747222	0.00197504	0.000155644	No	0.00084434	0.012518	0.946225	No					-	-0.00111095	0.0125216	0.929304	No	-4.76
SHROOM3	rs1398018	4:76451770	C/T	-0.007846	0.002147	0.0002587	0.00012935	Neutrophils	-0.00746694	0.00197548	0.000157847	No	0.0510107	0.123752	0.680201	No					-	0.0587102	0.123821	0.635401	No	-4.83
SHROOM3	rs1398018	4:76451770	C/T	-0.007846	0.002147	0.0002587	0.00012935	Lymphocytes	-0.00746	0.00197568	0.000160334	No	-0.0365013	0.11341	0.74757	No					-	-0.0422954	0.113492	0.709399	No	-4.92
SHROOM3	rs1398018	4:76451770	C/T	-0.007846	0.002147	0.0002587	0.00012935	Monocytes	-0.00745528	0.00197614	0.000162441	No	0.0167674	0.0297742	0.573344	No					-	0.0183841	0.0298033	0.537347	No	-4.98
SHROOM3	rs1398018	4:76451770	C/T	-0.007846	0.002147	0.0002587	0.00012935	Eosinophils	-0.00753628	0.00197526	0.000136811	No	-0.0392435	0.0285587	0.169431	No					-	-0.0426276	0.0285737	0.135771	No	-3.95
SHROOM3	rs1398018	4:76451770	C/T	-0.007846	0.002147	0.0002587	0.00012935	Basophils	-0.00744443	0.00197614	0.000166056	No	0.00172467	0.00482969	0.721027	No					-	0.00162142	0.00483493	0.737364	No	-5.12
SHROOM3	rs1398018	4:76451770	C/T	-0.007846	0.002147	0.0002587	0.00012935	AntiTPO	-0.00741701	0.00197941	0.000179899	No	-0.989001	1.9086	0.604343	No					-	-1.12358	1.91031	0.556434	No	-5.47
SHROOM3	rs1398018	4:76451770	C/T	-0.007846	0.002147	0.0002587	0.00012935	Urine pH	-0.00721948	0.0019681	0.000245475	No	-0.0102869	0.0095886	0.283377	No					-	-0.00708641	0.00956545	0.458811	No	-7.99
SHROOM3	rs1398018	4:76451770	C/T	-0.007846	0.002147	0.0002587	0.00012935	UGlucose	-0.00745965	0.00197356	0.000157859	No	-0.890638	0.697005	0.201346	No					-	-0.966729	0.697476	0.165765	No	-4.92
SHROOM3	rs1398018	4:76451770	C/T	-0.007846	0.002147	0.0002587	0.00012935	UProteins	-0.00756492	0.00196969	0.00012345	No	-0.15874	0.121838	0.192644	No					-	-0.19061	0.12168	0.117267	No	-3.58
SHROOM3	rs1398018	4:76451770	C/T	-0.007846	0.002147	0.0002587	0.00012935	UHGB	-0.00736603	0.00197422	0.000191684	No	0.00193842	0.00181771	0.286264	No					-	0.00187489	0.00181959	0.302851	No	-6.12
SHROOM3	rs28394165	4:76472865	C/T	-0.008408	0.002136	8.35e-05	4.175e-05	Height	-0.00776145	0.00196593	7.93493e-05	No	0.170006	0.133741	0.203702	No					-	0.141976	0.133763	0.288534	No	-7.69
SHROOM3	rs28394165	4:76472865	C/T	-0.008408	0.002136	8.35e-05	4.175e-05	Weight	-0.00783399	0.00196445	6.71391e-05	No	0.235672	0.218999	0.281895	No					-	0.192377	0.218951	0.379621	No	-6.83
SHROOM3	rs28394165	4:76472865	C/T	-0.008408	0.002136	8.35e-05	4.175e-05	BMI	-0.00795942	0.00196628	5.20517e-05	No	0.0310629	0.0667792	0.641828	No					-	0.0241786	0.0668311	0.717519	No	-5.34
SHROOM3	rs28394165	4:76472865	C/T	-0.008408	0.002136	8.35e-05	4.175e-05	Body Fat	-0.00775659	0.00196516	7.96613e-05	No	0.0969336	0.137348	0.480357	No					-	0.101588	0.137544	0.460173	No	-7.75
SHROOM3	rs28394165	4:76472865	C/T	-0.008408	0.002136	8.35e-05	4.175e-05	Visceral Fat	-0.00772049	0.00196544	8.61851e-05	No	0.0412372	0.0631559	0.513808	No					-	0.0317463	0.0631811	0.615351	No	-8.18
SHROOM3	rs28394165	4:76472865	C/T	-0.008408	0.002136	8.35e-05	4.175e-05	SBP	-0.00797183	0.00199128	6.29036e-05	No	-0.154498	0.239811	0.51943	No					-	-0.170536	0.240139	0.477624	No	-5.19
SHROOM3	rs28394165	4:76472865	C/T	-0.008408	0.002136	8.35e-05	4.175e-05	DBP	-0.0079511	0.00199142	6.58031e-05	No	-0.0805176	0.137157	0.557185	No					-	-0.0796652	0.137361	0.561949	No	-5.43
SHROOM3	rs28394165	4:76472865	C/T	-0.008408	0.002136	8.35e-05	4.175e-05	Pulse Rate	-0.00784034	0.00199007	8.21336e-05	No	-0.200967	0.129838	0.121697	No					-	-0.174722	0.129924	0.17872	No	-6.75
SHROOM3	rs28394165	4:76472865	C/T	-0.008408	0.002136	8.35e-05	4.175e-05	HbA1c	-0.00799492	0.00196472	4.75238e-05	No	-0.000440822	0.00649012	0.945849	No					-	-0.00125647	0.00649438	0.846595	No	-4.91
SHROOM3	rs28394165	4:76472865	C/T	-0.008408	0.002136	8.35e-05	4.175e-05	SAlb	-0.00761097	0.00195989	0.000103679	No	0.00788045	0.00365193	0.0309602	No					-	0.00680909	0.00364729	0.0619462	No	-9.48
SHROOM3	rs28394165	4:76472865	C/T	-0.008408	0.002136	8.35e-05	4.175e-05	SCr	-0.00323695	0.00122065	0.00801826	Yes	0.00615223	0.00201403	0.00225877	No	0.0497	0.0017	2.26e-189	34594039	Yes	-0.000227431	0.0012521	0.855869	Yes	-61.5
SHROOM3	rs28394165	4:76472865	C/T	-0.008408	0.002136	8.35e-05	4.175e-05	UAlb	-0.00798565	0.00195664	4.51261e-05	No	-1.13863	0.932287	0.221988	No					-	-1.49257	0.929388	0.108312	No	-5.02
SHROOM3	rs28394165	4:76472865	C/T	-0.008408	0.002136	8.35e-05	4.175e-05	UCr	-0.00811472	0.00194461	3.03226e-05	No	-0.997081	1.01107	0.324077	No					-	-1.55075	1.00242	0.121894	No	-3.49
SHROOM3	rs28394165	4:76472865	C/T	-0.008408	0.002136	8.35e-05	4.175e-05	UACR	-0.00809847	0.00195445	3.44669e-05	No	-1.85577	1.16207	0.110306	No					-	-2.40563	1.15599	0.0374574	No	-3.68
SHROOM3	rs28394165	4:76472865	C/T	-0.008408	0.002136	8.35e-05	4.175e-05	PTT	-0.00795127	0.00196029	5.02573e-05	No	0.0434089	0.176393	0.805617	No					-	0.0986809	0.176141	0.575331	No	-5.43
SHROOM3	rs28394165	4:76472865	C/T	-0.008408	0.002136	8.35e-05	4.175e-05	INR PT	-0.0078316	0.00196112	6.55887e-05	No	0.00182987	0.00284557	0.520201	No					-	0.00105466	0.00284285	0.710655	No	-6.86
SHROOM3	rs28394165	4:76472865	C/T	-0.008408	0.002136	8.35e-05	4.175e-05	aPTT ratio	-0.00792671	0.00196531	5.5403e-05	No	0.00125688	0.00115988	0.278554	No					-	0.00127234	0.00116114	0.273206	No	-5.72
SHROOM3	rs28394165	4:76472865	C/T	-0.008408	0.002136	8.35e-05	4.175e-05	aPTT	-0.00705568	0.00229796	0.0021467	Yes	0.0432072	0.042694	0.311568	No					No	0.0445055	0.0427418	0.297793	No	-16.08
SHROOM3	rs28394165	4:76472865	C/T	-0.008408	0.002136	8.35e-05	4.175e-05	Fibrinogen	-0.00788371	0.0019649	6.05731e-05	No	-0.646909	0.875112	0.459785	No					-	-0.541202	0.875849	0.536644	No	-6.24
SHROOM3	rs28394165	4:76472865	C/T	-0.008408	0.002136	8.35e-05	4.175e-05	AT	-0.00795544	0.00196539	5.20962e-05	No	0.258005	0.15684	0.0999973	No					-	0.266009	0.157014	0.0902631	No	-5.38
SHROOM3	rs28394165	4:76472865	C/T	-0.008408	0.002136	8.35e-05	4.175e-05	BGlucose	-0.00798824	0.00196296	4.74733e-05	No	-0.141792	0.208375	0.496226	No					-	-0.175167	0.208483	0.400818	No	-4.99
SHROOM3	rs28394165	4:76472865	C/T	-0.008408	0.002136	8.35e-05	4.175e-05	Urate	-0.00751087	0.00190535	8.13557e-05	No	0.0179712	0.0195507	0.358008	No					-	-0.00111714	0.0189813	0.953069	No	-10.67
SHROOM3	rs28394165	4:76472865	C/T	-0.008408	0.002136	8.35e-05	4.175e-05	AST GOT	-0.00812582	0.00196621	3.6138e-05	No	-0.107747	0.125989	0.392456	No					-	-0.135615	0.125956	0.281645	No	-3.36
SHROOM3	rs28394165	4:76472865	C/T	-0.008408	0.002136	8.35e-05	4.175e-05	ALT GPT	-0.00798319	0.00196453	4.86721e-05	No	-0.0947994	0.209788	0.651363	No					-	-0.110049	0.209991	0.600245	No	-5.05
SHROOM3	rs28394165	4:76472865	C/T	-0.008408	0.002136	8.35e-05	4.175e-05	GGT	-0.00793932	0.00196418	5.33775e-05	No	-0.0576281	0.469401	0.902292	No					-	-0.079006	0.469912	0.866485	No	-5.57
SHROOM3	rs28394165	4:76472865	C/T	-0.008408	0.002136	8.35e-05	4.175e-05	ALP	-0.00792795	0.00196505	5.5126e-05	No	-0.890005	0.299183	0.00293887	No					-	-0.884243	0.299517	0.00316216	No	-5.71
SHROOM3	rs28394165	4:76472865	C/T	-0.008408	0.002136	8.35e-05	4.175e-05	TB	-0.00785004	0.00196325	6.41993e-05	No	0.00955715	0.00680507	0.160226	No					-	0.00740257	0.00679347	0.275889	No	-6.64
SHROOM3	rs28394165	4:76472865	C/T	-0.008408	0.002136	8.35e-05	4.175e-05	DB	-0.00781018	0.00196353	7.00959e-05	No	0.00392716	0.00179136	0.028382	No					-	0.00337674	0.00178926	0.0591593	No	-7.11
SHROOM3	rs28394165	4:76472865	C/T	-0.008408	0.002136	8.35e-05	4.175e-05	Lipase	-0.0077891	0.00195349	6.73047e-05	No	0.184434	0.257554	0.473946	No					-	0.0789607	0.256445	0.75816	No	-7.36
SHROOM3	rs28394165	4:76472865	C/T	-0.008408	0.002136	8.35e-05	4.175e-05	TC	-0.00796925	0.00196459	5.01992e-05	No	-1.09202	0.608199	0.0726044	No					-	-1.12726	0.608871	0.0641428	No	-5.22
SHROOM3	rs28394165	4:76472865	C/T	-0.008408	0.002136	8.35e-05	4.175e-05	HDL	-0.00785108	0.00196371	6.43098e-05	No	-0.293612	0.193395	0.128995	No					-	-0.273737	0.193537	0.157277	No	-6.62
SHROOM3	rs28394165	4:76472865	C/T	-0.008408	0.002136	8.35e-05	4.175e-05	LDL	-0.0079539	0.00196466	5.19322e-05	No	-0.907659	0.530859	0.087335	No					-	-0.920282	0.531487	0.0833892	No	-5.4
SHROOM3	rs28394165	4:76472865	C/T	-0.008408	0.002136	8.35e-05	4.175e-05	TG	-0.00787085	0.00196027	5.98278e-05	No	0.426262	1.01572	0.674738	No					-	0.16714	1.01476	0.869176	No	-6.39
SHROOM3	rs28394165	4:76472865	C/T	-0.008408	0.002136	8.35e-05	4.175e-05	Sodium	-0.00772248	0.00200786	0.000120762	No	-0.0403977	0.029098	0.165068	No					-	-0.0436882	0.0291191	0.133563	No	-8.15
SHROOM3	rs28394165	4:76472865	C/T	-0.008408	0.002136	8.35e-05	4.175e-05	Potassium	-0.00786285	0.00195833	5.98578e-05	No	0.00167192	0.00533916	0.754179	No					-	-0.00031668	0.00532	0.952534	No	-6.48
SHROOM3	rs28394165	4:76472865	C/T	-0.008408	0.002136	8.35e-05	4.175e-05	Chlorine	-0.00781368	0.00196461	7.02141e-05	No	-0.0952356	0.0319136	0.00285027	No					-	-0.0923198	0.0319431	0.00385901	No	-7.07
SHROOM3	rs28394165	4:76472865	C/T	-0.008408	0.002136	8.35e-05	4.175e-05	Calcium	-0.00778891	0.00195732	6.95774e-05	No	0.000913535	0.00128279	0.47639	No					-	0.000467973	0.00127961	0.714586	No	-7.36
SHROOM3	rs28394165	4:76472865	C/T	-0.008408	0.002136	8.35e-05	4.175e-05	Phosphorus	-0.00790264	0.00196423	5.78122e-05	No	0.00239971	0.00711916	0.736066	No					-	0.00111529	0.00711942	0.87552	No	-6.01
SHROOM3	rs28394165	4:76472865	C/T	-0.008408	0.002136	8.35e-05	4.175e-05	Magnesium	-0.00743626	0.00196183	0.000151234	Yes	0.00826114	0.00204356	5.32701e-05	Yes					No	0.00772751	0.0020415	0.00015447	Yes	-11.56
SHROOM3	rs28394165	4:76472865	C/T	-0.008408	0.002136	8.35e-05	4.175e-05	Iron	-0.00795398	0.00196527	5.22063e-05	No	1.10131	0.585824	0.0601453	No					-	1.08376	0.586512	0.0646597	No	-5.4
SHROOM3	rs28394165	4:76472865	C/T	-0.008408	0.002136	8.35e-05	4.175e-05	Ferritin	-0.00793431	0.00196427	5.40051e-05	No	1.60885	1.80588	0.373006	No					-	1.60426	1.80795	0.374921	No	-5.63
SHROOM3	rs28394165	4:76472865	C/T	-0.008408	0.002136	8.35e-05	4.175e-05	Transferrin	-0.00788816	0.00196253	5.87743e-05	No	0.399216	0.637449	0.531151	No					-	0.2871	0.637613	0.652523	No	-6.18
SHROOM3	rs28394165	4:76472865	C/T	-0.008408	0.002136	8.35e-05	4.175e-05	TIBC	-0.00788783	0.00196305	5.90817e-05	No	0.500214	0.796985	0.530258	No					-	0.359637	0.797188	0.651904	No	-6.19
SHROOM3	rs28394165	4:76472865	C/T	-0.008408	0.002136	8.35e-05	4.175e-05	TS	-0.00803082	0.00196472	4.39403e-05	No	0.257266	0.205709	0.211099	No					-	0.275082	0.205914	0.18161	No	-4.49
SHROOM3	rs28394165	4:76472865	C/T	-0.008408	0.002136	8.35e-05	4.175e-05	Homocyst	-0.00749133	0.001935	0.000108865	No	0.0340812	0.0631283	0.589297	No					-	-0.0198268	0.0616225	0.747652	No	-10.9
SHROOM3	rs28394165	4:76472865	C/T	-0.008408	0.002136	8.35e-05	4.175e-05	CRP	-0.00796053	0.00196399	5.08912e-05	No	-0.00551003	0.00787659	0.484228	No					-	-0.00591115	0.00788484	0.453461	No	-5.32
SHROOM3	rs28394165	4:76472865	C/T	-0.008408	0.002136	8.35e-05	4.175e-05	TSH	-0.00815832	0.00195909	3.14842e-05	No	-0.027442	0.0183697	0.135238	No					-	-0.032948	0.0183405	0.0724516	No	-2.97
SHROOM3	rs28394165	4:76472865	C/T	-0.008408	0.002136	8.35e-05	4.175e-05	FT3	-0.0183658	0.0109063	0.0928786	Yes	0.0427448	0.0739033	0.563289	No					No	0.0557614	0.073753	0.450009	No	118.43
SHROOM3	rs28394165	4:76472865	C/T	-0.008408	0.002136	8.35e-05	4.175e-05	FT4	-0.0172286	0.0108266	0.112231	Yes	0.00992357	0.0176833	0.574948	No					No	0.0106678	0.0177446	0.548014	No	104.91
SHROOM3	rs28394165	4:76472865	C/T	-0.008408	0.002136	8.35e-05	4.175e-05	Cortisol	-0.00794282	0.00194575	4.49661e-05	No	-0.00910774	0.062139	0.883474	No					-	-0.042924	0.0616254	0.486113	No	-5.53
SHROOM3	rs28394165	4:76472865	C/T	-0.008408	0.002136	8.35e-05	4.175e-05	WBC	-0.00800787	0.00196535	4.64604e-05	No	-0.0348096	0.0261504	0.183177	No					-	-0.0349512	0.0261801	0.181896	No	-4.76
SHROOM3	rs28394165	4:76472865	C/T	-0.008408	0.002136	8.35e-05	4.175e-05	RBC	-0.00785997	0.00196389	6.31934e-05	No	0.0107859	0.00654576	0.0994303	No					-	0.00969653	0.00654829	0.138698	No	-6.52
SHROOM3	rs28394165	4:76472865	C/T	-0.008408	0.002136	8.35e-05	4.175e-05	HGB	-0.00783013	0.00196337	6.70728e-05	No	0.035126	0.0202733	0.0831929	No					-	0.0314811	0.020275	0.120525	No	-6.87
SHROOM3	rs28394165	4:76472865	C/T	-0.008408	0.002136	8.35e-05	4.175e-05	HCT	-0.00780523	0.00196265	7.03084e-05	No	0.0918181	0.0531156	0.0839025	No					-	0.0808323	0.0531001	0.127974	No	-7.17
SHROOM3	rs28394165	4:76472865	C/T	-0.008408	0.002136	8.35e-05	4.175e-05	MCV	-0.00798651	0.00196503	4.85387e-05	No	0.0066415	0.061619	0.91417	No					-	0.00485949	0.0616819	0.937207	No	-5.01
SHROOM3	rs28394165	4:76472865	C/T	-0.008408	0.002136	8.35e-05	4.175e-05	MCH	-0.00798881	0.0019652	4.83674e-05	No	0.00291768	0.0250032	0.907106	No					-	0.00288867	0.0250317	0.90813	No	-4.99
SHROOM3	rs28394165	4:76472865	C/T	-0.008408	0.002136	8.35e-05	4.175e-05	MCHC	-0.00799354	0.00196516	4.7856e-05	No	0.00304673	0.0151202	0.840311	No					-	0.00349035	0.0151379	0.817653	No	-4.93
SHROOM3	rs28394165	4:76472865	C/T	-0.008408	0.002136	8.35e-05	4.175e-05	RDW	-0.00798375	0.00196501	4.88222e-05	No	-0.00330119	0.0144054	0.818747	No					-	-0.00231725	0.0144211	0.872345	No	-5.05
SHROOM3	rs28394165	4:76472865	C/T	-0.008408	0.002136	8.35e-05	4.175e-05	PLT	-0.00799275	0.00196411	4.74927e-05	No	-0.00546482	0.800515	0.994553	No					-	0.139286	0.800834	0.861927	No	-4.94
SHROOM3	rs28394165	4:76472865	C/T	-0.008408	0.002136	8.35e-05	4.175e-05	MPV	-0.00798653	0.00196415	4.81591e-05	No	0.00494781	0.0124502	0.691074	No					-	0.002864	0.0124552	0.81814	No	-5.01
SHROOM3	rs28394165	4:76472865	C/T	-0.008408	0.002136	8.35e-05	4.175e-05	Neutrophils	-0.00802847	0.00196459	4.41155e-05	No	0.0948167	0.12308	0.441102	No					-	0.10355	0.123162	0.400502	No	-4.51
SHROOM3	rs28394165	4:76472865	C/T	-0.008408	0.002136	8.35e-05	4.175e-05	Lymphocytes	-0.00801897	0.00196479	4.51221e-05	No	-0.0780422	0.112794	0.489018	No					-	-0.0846454	0.112888	0.453383	No	-4.63
SHROOM3	rs28394165	4:76472865	C/T	-0.008408	0.002136	8.35e-05	4.175e-05	Monocytes	-0.00799989	0.00196523	4.72277e-05	No	0.0204267	0.029613	0.490344	No					-	0.0220996	0.0296451	0.456005	No	-4.85
SHROOM3	rs28394165	4:76472865	C/T	-0.008408	0.002136	8.35e-05	4.175e-05	Eosinophils	-0.00809365	0.00196441	3.81635e-05	No	-0.0454361	0.0284034	0.109702	No					-	-0.0490941	0.0284213	0.0841317	No	-3.74
SHROOM3	rs28394165	4:76472865	C/T	-0.008408	0.002136	8.35e-05	4.175e-05	Basophils	-0.0079854	0.00196525	4.87478e-05	No	0.00287712	0.00480353	0.549214	No					-	0.00277095	0.00480927	0.564513	No	-5.03
SHROOM3	rs28394165	4:76472865	C/T	-0.008408	0.002136	8.35e-05	4.175e-05	AntiTPO	-0.00794569	0.00196832	5.45871e-05	No	-1.19088	1.8981	0.530407	No					-	-1.33346	1.9	0.482807	No	-5.5
SHROOM3	rs28394165	4:76472865	C/T	-0.008408	0.002136	8.35e-05	4.175e-05	Urine pH	-0.00774291	0.00195708	7.66198e-05	No	-0.00982141	0.00953606	0.303071	No					-	-0.00641586	0.00951403	0.500099	No	-7.91
SHROOM3	rs28394165	4:76472865	C/T	-0.008408	0.002136	8.35e-05	4.175e-05	UGlucose	-0.00798204	0.00196255	4.79474e-05	No	-0.976256	0.693173	0.159047	No					-	-1.05781	0.693712	0.127325	No	-5.07
SHROOM3	rs28394165	4:76472865	C/T	-0.008408	0.002136	8.35e-05	4.175e-05	UProteins	-0.00807482	0.00195866	3.77574e-05	No	-0.153955	0.12117	0.203913	No					-	-0.188018	0.121026	0.120327	No	-3.96
SHROOM3	rs28394165	4:76472865	C/T	-0.008408	0.002136	8.35e-05	4.175e-05	UHGB	-0.00788007	0.0019632	6.01556e-05	No	0.00205666	0.00180773	0.255274	No					-	0.00198866	0.0018098	0.271869	No	-6.28
SHROOM3	rs10025351	4:76472942	T/C	-0.008398	0.002136	8.51e-05	4.255e-05	Height	-0.0077524	0.00196614	8.10266e-05	No	0.172705	0.133755	0.196662	No					-	0.144706	0.133776	0.279411	No	-7.69
SHROOM3	rs10025351	4:76472942	T/C	-0.008398	0.002136	8.51e-05	4.255e-05	Weight	-0.00782528	0.00196467	6.85285e-05	No	0.240136	0.219022	0.272928	No					-	0.196892	0.218973	0.368588	No	-6.82
SHROOM3	rs10025351	4:76472942	T/C	-0.008398	0.002136	8.51e-05	4.255e-05	BMI	-0.0079522	0.00196649	5.29708e-05	No	0.0316694	0.0667862	0.635374	No					-	0.0247934	0.066838	0.710684	No	-5.31
SHROOM3	rs10025351	4:76472942	T/C	-0.008398	0.002136	8.51e-05	4.255e-05	Body Fat	-0.00774946	0.00196537	8.10146e-05	No	0.0964745	0.137362	0.482485	No					-	0.101128	0.137558	0.462254	No	-7.72
SHROOM3	rs10025351	4:76472942	T/C	-0.008398	0.002136	8.51e-05	4.255e-05	Visceral Fat	-0.00771277	0.00196565	8.77537e-05	No	0.0417135	0.0631625	0.509002	No					-	0.0322319	0.0631876	0.609994	No	-8.16
SHROOM3	rs10025351	4:76472942	T/C	-0.008398	0.002136	8.51e-05	4.255e-05	SBP	-0.00796403	0.00199145	6.40436e-05	No	-0.153277	0.239831	0.522769	No					-	-0.169304	0.240159	0.480849	No	-5.17
SHROOM3	rs10025351	4:76472942	T/C	-0.008398	0.002136	8.51e-05	4.255e-05	DBP	-0.00794342	0.00199159	6.69758e-05	No	-0.0807078	0.137168	0.556287	No					-	-0.0798582	0.137372	0.561034	No	-5.41
SHROOM3	rs10025351	4:76472942	T/C	-0.008398	0.002136	8.51e-05	4.255e-05	Pulse Rate	-0.00783205	0.00199024	8.3688e-05	No	-0.201997	0.129849	0.119828	No					-	-0.175775	0.129935	0.176152	No	-6.74
SHROOM3	rs10025351	4:76472942	T/C	-0.008398	0.002136	8.51e-05	4.255e-05	HbA1c	-0.00798801	0.00196492	4.83316e-05	No	-0.000452763	0.00649077	0.94439	No					-	-0.00126769	0.00649502	0.845257	No	-4.88
SHROOM3	rs10025351	4:76472942	T/C	-0.008398	0.002136	8.51e-05	4.255e-05	SAlb	-0.00760401	0.0019601	0.000105374	No	0.00787637	0.0036523	0.0310643	No					-	0.00680591	0.00364766	0.0620939	No	-9.45
SHROOM3	rs10025351	4:76472942	T/C	-0.008398	0.002136	8.51e-05	4.255e-05	SCr	-0.00322336	0.00122078	0.00829301	Yes	0.00616071	0.00201423	0.00222957	No					No	-0.00021323	0.00125223	0.864793	No	-61.62
SHROOM3	rs10025351	4:76472942	T/C	-0.008398	0.002136	8.51e-05	4.255e-05	UAlb	-0.00797904	0.00195684	4.58688e-05	No	-1.14156	0.932382	0.220848	No					-	-1.49519	0.929481	0.107728	No	-4.99
SHROOM3	rs10025351	4:76472942	T/C	-0.008398	0.002136	8.51e-05	4.255e-05	UCr	-0.00810697	0.00194481	3.09147e-05	No	-0.994716	1.01117	0.325275	No					-	-1.54787	1.00252	0.122627	No	-3.47
SHROOM3	rs10025351	4:76472942	T/C	-0.008398	0.002136	8.51e-05	4.255e-05	UACR	-0.008092	0.00195465	3.50333e-05	No	-1.85973	1.16218	0.109584	No					-	-2.40916	1.1561	0.0371977	No	-3.64
SHROOM3	rs10025351	4:76472942	T/C	-0.008398	0.002136	8.51e-05	4.255e-05	PTT	-0.00794359	0.00196049	5.11964e-05	No	0.0426101	0.176411	0.809143	No					-	0.0978349	0.176159	0.578649	No	-5.41
SHROOM3	rs10025351	4:76472942	T/C	-0.008398	0.002136	8.51e-05	4.255e-05	INR PT	-0.00782447	0.00196133	6.67154e-05	No	0.00183171	0.00284586	0.519824	No					-	0.00105717	0.00284313	0.710025	No	-6.83
SHROOM3	rs10025351	4:76472942	T/C	-0.008398	0.002136	8.51e-05	4.255e-05	aPTT ratio	-0.00791974	0.00196552	5.63453e-05	No	0.0012662	0.00116	0.275055	No					-	0.00128165	0.00116125	0.269759	No	-5.69
SHROOM3	rs10025351	4:76472942	T/C	-0.008398	0.002136	8.51e-05	4.255e-05	aPTT	-0.00705141	0.00229815	0.00216194	Yes	0.0434727	0.0426975	0.308643	No					No	0.0447707	0.0427453	0.294962	No	-16.03
SHROOM3	rs10025351	4:76472942	T/C	-0.008398	0.002136	8.51e-05	4.255e-05	Fibrinogen	-0.00787639	0.00196511	6.16424e-05	No	-0.652674	0.875201	0.455841	No					-	-0.547046	0.875937	0.532296	No	-6.21
SHROOM3	rs10025351	4:76472942	T/C	-0.008398	0.002136	8.51e-05	4.255e-05	AT	-0.00794865	0.0019656	5.29642e-05	No	0.259493	0.156856	0.0980898	No					-	0.267492	0.15703	0.0885143	No	-5.35
SHROOM3	rs10025351	4:76472942	T/C	-0.008398	0.002136	8.51e-05	4.255e-05	BGlucose	-0.00798125	0.00196316	4.82897e-05	No	-0.142077	0.208397	0.495403	No					-	-0.175425	0.208504	0.400171	No	-4.96
SHROOM3	rs10025351	4:76472942	T/C	-0.008398	0.002136	8.51e-05	4.255e-05	Urate	-0.00749613	0.00190556	8.41621e-05	No	0.0182838	0.0195526	0.349757	No					-	-0.000786598	0.0189831	0.966949	No	-10.74
SHROOM3	rs10025351	4:76472942	T/C	-0.008398	0.002136	8.51e-05	4.255e-05	AST GOT	-0.00811832	0.00196641	3.6809e-05	No	-0.107177	0.126002	0.395012	No					-	-0.13502	0.125968	0.283812	No	-3.33
SHROOM3	rs10025351	4:76472942	T/C	-0.008398	0.002136	8.51e-05	4.255e-05	ALT GPT	-0.00797572	0.00196473	4.95592e-05	No	-0.0928013	0.209809	0.658272	No					-	-0.108031	0.210012	0.606983	No	-5.03
SHROOM3	rs10025351	4:76472942	T/C	-0.008398	0.002136	8.51e-05	4.255e-05	GGT	-0.00793216	0.00196438	5.43081e-05	No	-0.0563757	0.469448	0.904415	No					-	-0.077728	0.469959	0.868638	No	-5.55
SHROOM3	rs10025351	4:76472942	T/C	-0.008398	0.002136	8.51e-05	4.255e-05	ALP	-0.00792085	0.00196525	5.6078e-05	No	-0.890337	0.299213	0.00293113	No					-	-0.884577	0.299547	0.00315376	No	-5.68
SHROOM3	rs10025351	4:76472942	T/C	-0.008398	0.002136	8.51e-05	4.255e-05	TB	-0.00784271	0.00196345	6.53317e-05	No	0.00957707	0.00680575	0.159398	No					-	0.00742364	0.00679414	0.274572	No	-6.61
SHROOM3	rs10025351	4:76472942	T/C	-0.008398	0.002136	8.51e-05	4.255e-05	DB	-0.00780265	0.00196374	7.13556e-05	No	0.00393548	0.00179154	0.0280639	No					-	0.0033854	0.00178944	0.058536	No	-7.09
SHROOM3	rs10025351	4:76472942	T/C	-0.008398	0.002136	8.51e-05	4.255e-05	Lipase	-0.00777729	0.00195369	6.91588e-05	No	0.190364	0.25758	0.459895	No					-	0.0849996	0.25647	0.740333	No	-7.39
SHROOM3	rs10025351	4:76472942	T/C	-0.008398	0.002136	8.51e-05	4.255e-05	TC	-0.00796228	0.00196479	5.10574e-05	No	-1.0951	0.608261	0.0718312	No					-	-1.13031	0.608931	0.0634513	No	-5.19
SHROOM3	rs10025351	4:76472942	T/C	-0.008398	0.002136	8.51e-05	4.255e-05	HDL	-0.00784327	0.00196391	6.55121e-05	No	-0.296106	0.193414	0.125814	No					-	-0.276256	0.193555	0.153533	No	-6.61
SHROOM3	rs10025351	4:76472942	T/C	-0.008398	0.002136	8.51e-05	4.255e-05	LDL	-0.00794682	0.00196486	5.28298e-05	No	-0.908406	0.530913	0.0871068	No					-	-0.92102	0.53154	0.0831727	No	-5.37
SHROOM3	rs10025351	4:76472942	T/C	-0.008398	0.002136	8.51e-05	4.255e-05	TG	-0.0078639	0.00196047	6.08381e-05	No	0.425073	1.01582	0.675625	No					-	0.166188	1.01486	0.869928	No	-6.36
SHROOM3	rs10025351	4:76472942	T/C	-0.008398	0.002136	8.51e-05	4.255e-05	Sodium	-0.00771486	0.00200807	0.000122845	No	-0.0402868	0.0291011	0.166276	No					-	-0.0435738	0.0291221	0.134623	No	-8.13
SHROOM3	rs10025351	4:76472942	T/C	-0.008398	0.002136	8.51e-05	4.255e-05	Potassium	-0.00785637	0.00195854	6.08081e-05	No	0.00165882	0.0053397	0.756067	No					-	-0.000327989	0.00532053	0.950846	No	-6.45
SHROOM3	rs10025351	4:76472942	T/C	-0.008398	0.002136	8.51e-05	4.255e-05	Chlorine	-0.00780647	0.00196482	7.1426e-05	No	-0.0953209	0.0319168	0.00282829	No					-	-0.0924074	0.0319463	0.00382897	No	-7.04
SHROOM3	rs10025351	4:76472942	T/C	-0.008398	0.002136	8.51e-05	4.255e-05	Calcium	-0.00778251	0.00195752	7.06589e-05	No	0.000908005	0.00128292	0.479107	No					-	0.000462818	0.00127974	0.717622	No	-7.33
SHROOM3	rs10025351	4:76472942	T/C	-0.008398	0.002136	8.51e-05	4.255e-05	Phosphorus	-0.00789554	0.00196443	5.8807e-05	No	0.00240998	0.00711988	0.735004	No					-	0.00112665	0.00712012	0.874276	No	-5.98
SHROOM3	rs10025351	4:76472942	T/C	-0.008398	0.002136	8.51e-05	4.255e-05	Magnesium	-0.0074312	0.00196202	0.000153031	Yes	0.00822673	0.00204378	5.73291e-05	Yes					No	0.00769349	0.00204172	0.000165402	Yes	-11.51
SHROOM3	rs10025351	4:76472942	T/C	-0.008398	0.002136	8.51e-05	4.255e-05	Iron	-0.00794678	0.00196548	5.31229e-05	No	1.10646	0.585883	0.0589829	No					-	1.08893	0.586569	0.06342	No	-5.37
SHROOM3	rs10025351	4:76472942	T/C	-0.008398	0.002136	8.51e-05	4.255e-05	Ferritin	-0.00792714	0.00196448	5.49477e-05	No	1.63798	1.80606	0.36446	No					-	1.63346	1.80813	0.366336	No	-5.61
SHROOM3	rs10025351	4:76472942	T/C	-0.008398	0.002136	8.51e-05	4.255e-05	Transferrin	-0.0078819	0.00196273	5.96775e-05	No	0.392713	0.637513	0.537904	No					-	0.28068	0.637677	0.65983	No	-6.15
SHROOM3	rs10025351	4:76472942	T/C	-0.008398	0.002136	8.51e-05	4.255e-05	TIBC	-0.00788157	0.00196325	5.99884e-05	No	0.492053	0.797066	0.537031	No					-	0.35158	0.797268	0.659236	No	-6.15
SHROOM3	rs10025351	4:76472942	T/C	-0.008398	0.002136	8.51e-05	4.255e-05	TS	-0.00802413	0.00196493	4.46698e-05	No	0.259234	0.20573	0.207673	No					-	0.277038	0.205934	0.178566	No	-4.45
SHROOM3	rs10025351	4:76472942	T/C	-0.008398	0.002136	8.51e-05	4.255e-05	Homocyst	-0.00748626	0.0019352	0.000110219	No	0.0337535	0.0631348	0.59292	No					-	-0.0201033	0.0616287	0.74428	No	-10.86
SHROOM3	rs10025351	4:76472942	T/C	-0.008398	0.002136	8.51e-05	4.255e-05	CRP	-0.00795364	0.0019642	5.17512e-05	No	-0.00555924	0.00787739	0.480378	No					-	-0.00596	0.00788562	0.449783	No	-5.29
SHROOM3	rs10025351	4:76472942	T/C	-0.008398	0.002136	8.51e-05	4.255e-05	TSH	-0.00815163	0.00195929	3.20181e-05	No	-0.0274925	0.0183715	0.134561	No					-	-0.0329936	0.0183423	0.0720856	No	-2.93
SHROOM3	rs10025351	4:76472942	T/C	-0.008398	0.002136	8.51e-05	4.255e-05	FT3	-0.0183783	0.0109065	0.0926619	Yes	0.0426917	0.0739048	0.563782	No					No	0.055718	0.0737549	0.450372	No	118.84
SHROOM3	rs10025351	4:76472942	T/C	-0.008398	0.002136	8.51e-05	4.255e-05	FT4	-0.0172416	0.0108268	0.111967	Yes	0.0099105	0.0176837	0.57546	No					No	0.0106553	0.017745	0.548494	No	105.31
SHROOM3	rs10025351	4:76472942	T/C	-0.008398	0.002136	8.51e-05	4.255e-05	Cortisol	-0.00793768	0.00194595	4.55614e-05	No	-0.00956117	0.0621453	0.87773	No					-	-0.0433476	0.0616316	0.481864	No	-5.48
SHROOM3	rs10025351	4:76472942	T/C	-0.008398	0.002136	8.51e-05	4.255e-05	WBC	-0.00800077	0.00196555	4.72702e-05	No	-0.0347619	0.0261531	0.183822	No					-	-0.0349027	0.0261827	0.182547	No	-4.73
SHROOM3	rs10025351	4:76472942	T/C	-0.008398	0.002136	8.51e-05	4.255e-05	RBC	-0.00785237	0.0019641	6.4347e-05	No	0.0108304	0.00654642	0.0980762	No					-	0.00974206	0.00654893	0.136893	No	-6.5
SHROOM3	rs10025351	4:76472942	T/C	-0.008398	0.002136	8.51e-05	4.255e-05	HGB	-0.00782257	0.00196358	6.82862e-05	No	0.0352344	0.0202754	0.0822774	No					-	0.031593	0.020277	0.119248	No	-6.85
SHROOM3	rs10025351	4:76472942	T/C	-0.008398	0.002136	8.51e-05	4.255e-05	HCT	-0.00779785	0.00196285	7.15498e-05	No	0.0919744	0.0531209	0.083408	No					-	0.0809991	0.0531053	0.127227	No	-7.15
SHROOM3	rs10025351	4:76472942	T/C	-0.008398	0.002136	8.51e-05	4.255e-05	MCV	-0.00797966	0.00196524	4.93557e-05	No	0.00614409	0.0616253	0.920584	No					-	0.00436405	0.0616881	0.943603	No	-4.98
SHROOM3	rs10025351	4:76472942	T/C	-0.008398	0.002136	8.51e-05	4.255e-05	MCH	-0.00798177	0.0019654	4.92032e-05	No	0.00286361	0.0250057	0.908829	No					-	0.00283494	0.0250342	0.90984	No	-4.96
SHROOM3	rs10025351	4:76472942	T/C	-0.008398	0.002136	8.51e-05	4.255e-05	MCHC	-0.00798661	0.00196537	4.86719e-05	No	0.00316958	0.0151217	0.833981	No					-	0.00361299	0.0151394	0.811383	No	-4.9
SHROOM3	rs10025351	4:76472942	T/C	-0.008398	0.002136	8.51e-05	4.255e-05	RDW	-0.00797632	0.00196521	4.97062e-05	No	-0.00347285	0.0144069	0.809518	No					-	-0.00249004	0.0144226	0.862931	No	-5.02
SHROOM3	rs10025351	4:76472942	T/C	-0.008398	0.002136	8.51e-05	4.255e-05	PLT	-0.00798512	0.00196431	4.83764e-05	No	-0.0122411	0.800596	0.987801	No					-	0.132398	0.800914	0.868704	No	-4.92
SHROOM3	rs10025351	4:76472942	T/C	-0.008398	0.002136	8.51e-05	4.255e-05	MPV	-0.00798014	0.00196435	4.89216e-05	No	0.00483891	0.0124514	0.697563	No					-	0.00275667	0.0124565	0.82486	No	-4.98
SHROOM3	rs10025351	4:76472942	T/C	-0.008398	0.002136	8.51e-05	4.255e-05	Neutrophils	-0.00802088	0.00196479	4.49354e-05	No	0.0935934	0.123093	0.447064	No					-	0.102312	0.123175	0.406204	No	-4.49
SHROOM3	rs10025351	4:76472942	T/C	-0.008398	0.002136	8.51e-05	4.255e-05	Lymphocytes	-0.00801136	0.00196499	4.59619e-05	No	-0.0766362	0.112806	0.496923	No					-	-0.0832272	0.1129	0.46103	No	-4.6
SHROOM3	rs10025351	4:76472942	T/C	-0.008398	0.002136	8.51e-05	4.255e-05	Monocytes	-0.00799277	0.00196544	4.80524e-05	No	0.0203222	0.029616	0.49261	No					-	0.0219941	0.0296481	0.458203	No	-4.83
SHROOM3	rs10025351	4:76472942	T/C	-0.008398	0.002136	8.51e-05	4.255e-05	Eosinophils	-0.00808667	0.00196461	3.88272e-05	No	-0.0454736	0.0284063	0.109446	No					-	-0.0491282	0.0284241	0.0839477	No	-3.71
SHROOM3	rs10025351	4:76472942	T/C	-0.008398	0.002136	8.51e-05	4.255e-05	Basophils	-0.00797842	0.00196545	4.95821e-05	No	0.00282168	0.00480402	0.556976	No					-	0.00271547	0.00480975	0.572375	No	-5
SHROOM3	rs10025351	4:76472942	T/C	-0.008398	0.002136	8.51e-05	4.255e-05	AntiTPO	-0.00793867	0.00196852	5.55187e-05	No	-1.20071	1.89829	0.52706	No					-	-1.34321	1.90019	0.479656	No	-5.47
SHROOM3	rs10025351	4:76472942	T/C	-0.008398	0.002136	8.51e-05	4.255e-05	Urine pH	-0.00773527	0.00195728	7.80117e-05	No	-0.00985426	0.00953702	0.301505	No					-	-0.00645163	0.00951497	0.497755	No	-7.89
SHROOM3	rs10025351	4:76472942	T/C	-0.008398	0.002136	8.51e-05	4.255e-05	UGlucose	-0.00797497	0.00196275	4.878e-05	No	-0.976397	0.693244	0.159029	No					-	-1.05788	0.693781	0.127339	No	-5.04
SHROOM3	rs10025351	4:76472942	T/C	-0.008398	0.002136	8.51e-05	4.255e-05	UProteins	-0.00806781	0.00195886	3.84185e-05	No	-0.154017	0.121183	0.203775	No					-	-0.18805	0.121038	0.120301	No	-3.93
SHROOM3	rs10025351	4:76472942	T/C	-0.008398	0.002136	8.51e-05	4.255e-05	UHGB	-0.00787307	0.0019634	6.11755e-05	No	0.00204833	0.00180792	0.257252	No					-	0.00198037	0.00180998	0.27392	No	-6.25
SHROOM3	rs28817415	4:76480299	T/C	-0.008403	0.002136	8.42e-05	4.21e-05	Height	-0.00775711	0.00196576	7.99668e-05	No	0.17179	0.133729	0.198956	No					-	0.143776	0.13375	0.282419	No	-7.69
SHROOM3	rs28817415	4:76480299	T/C	-0.008403	0.002136	8.42e-05	4.21e-05	Weight	-0.00782906	0.00196429	6.776e-05	No	0.239527	0.218981	0.274057	No					-	0.196262	0.218932	0.370032	No	-6.83
SHROOM3	rs28817415	4:76480299	T/C	-0.008403	0.002136	8.42e-05	4.21e-05	BMI	-0.00795564	0.00196611	5.24055e-05	No	0.0316906	0.0667736	0.635083	No					-	0.0248114	0.0668254	0.710432	No	-5.32
SHROOM3	rs28817415	4:76480299	T/C	-0.008403	0.002136	8.42e-05	4.21e-05	Body Fat	-0.00775331	0.001965	8.01064e-05	No	0.0967625	0.137336	0.481096	No					-	0.101416	0.137532	0.460899	No	-7.73
SHROOM3	rs28817415	4:76480299	T/C	-0.008403	0.002136	8.42e-05	4.21e-05	Visceral Fat	-0.00771652	0.00196528	8.67927e-05	No	0.0417977	0.0631506	0.508067	No					-	0.0323126	0.0631757	0.609033	No	-8.17
SHROOM3	rs28817415	4:76480299	T/C	-0.008403	0.002136	8.42e-05	4.21e-05	SBP	-0.00796881	0.00199109	6.32058e-05	No	-0.152974	0.239788	0.523519	No					-	-0.169005	0.240116	0.481545	No	-5.17
SHROOM3	rs28817415	4:76480299	T/C	-0.008403	0.002136	8.42e-05	4.21e-05	DBP	-0.00794825	0.00199123	6.60952e-05	No	-0.0803491	0.137144	0.557973	No					-	-0.0794968	0.137348	0.562738	No	-5.41
SHROOM3	rs28817415	4:76480299	T/C	-0.008403	0.002136	8.42e-05	4.21e-05	Pulse Rate	-0.007837	0.00198988	8.25833e-05	No	-0.201778	0.129826	0.120164	No					-	-0.175544	0.129912	0.176644	No	-6.74
SHROOM3	rs28817415	4:76480299	T/C	-0.008403	0.002136	8.42e-05	4.21e-05	HbA1c	-0.00799202	0.00196454	4.77505e-05	No	-0.000437473	0.00648953	0.946255	No					-	-0.00125283	0.00649378	0.84702	No	-4.89
SHROOM3	rs28817415	4:76480299	T/C	-0.008403	0.002136	8.42e-05	4.21e-05	SAlb	-0.0076078	0.00195972	0.00010422	No	0.00788848	0.0036516	0.0307744	No					-	0.00681751	0.00364696	0.0616003	No	-9.46
SHROOM3	rs28817415	4:76480299	T/C	-0.008403	0.002136	8.42e-05	4.21e-05	SCr	-0.00322725	0.00122054	0.00820308	Yes	0.00616115	0.00201384	0.00222355	No	0.0403301	0.0034524	2e-31	34594039	Yes	-0.000216183	0.00125199	0.862913	Yes	-61.59
SHROOM3	rs28817415	4:76480299	T/C	-0.008403	0.002136	8.42e-05	4.21e-05	UAlb	-0.00798314	0.00195646	4.53038e-05	No	-1.14081	0.932202	0.221064	No					-	-1.49462	0.929302	0.107795	No	-5
SHROOM3	rs28817415	4:76480299	T/C	-0.008403	0.002136	8.42e-05	4.21e-05	UCr	-0.00811185	0.00194443	3.0469e-05	No	-0.997358	1.01098	0.323898	No					-	-1.55082	1.00233	0.121844	No	-3.46
SHROOM3	rs28817415	4:76480299	T/C	-0.008403	0.002136	8.42e-05	4.21e-05	UACR	-0.00809603	0.00195427	3.45986e-05	No	-1.85854	1.16196	0.109744	No					-	-2.40822	1.15588	0.0372356	No	-3.65
SHROOM3	rs28817415	4:76480299	T/C	-0.008403	0.002136	8.42e-05	4.21e-05	PTT	-0.00794751	0.00196011	5.05909e-05	No	0.0423266	0.176377	0.810353	No					-	0.0975766	0.176125	0.579579	No	-5.42
SHROOM3	rs28817415	4:76480299	T/C	-0.008403	0.002136	8.42e-05	4.21e-05	INR PT	-0.00782883	0.00196095	6.58793e-05	No	0.0018271	0.00284531	0.520793	No					-	0.00105217	0.00284259	0.711282	No	-6.83
SHROOM3	rs28817415	4:76480299	T/C	-0.008403	0.002136	8.42e-05	4.21e-05	aPTT ratio	-0.00792388	0.00196514	5.56583e-05	No	0.00126488	0.00115977	0.275464	No					-	0.00128034	0.00116103	0.270158	No	-5.7
SHROOM3	rs28817415	4:76480299	T/C	-0.008403	0.002136	8.42e-05	4.21e-05	aPTT	-0.00705366	0.00229764	0.0021499	Yes	0.043523	0.0426879	0.307975	No					No	0.0448212	0.0427357	0.294309	No	-16.06
SHROOM3	rs28817415	4:76480299	T/C	-0.008403	0.002136	8.42e-05	4.21e-05	Fibrinogen	-0.0078804	0.00196473	6.09126e-05	No	-0.655635	0.875032	0.453712	No					-	-0.54998	0.875769	0.53002	No	-6.22
SHROOM3	rs28817415	4:76480299	T/C	-0.008403	0.002136	8.42e-05	4.21e-05	AT	-0.00795264	0.00196522	5.23315e-05	No	0.258585	0.156826	0.0992057	No					-	0.266588	0.157	0.0895359	No	-5.36
SHROOM3	rs28817415	4:76480299	T/C	-0.008403	0.002136	8.42e-05	4.21e-05	BGlucose	-0.00798503	0.00196278	4.77324e-05	No	-0.14077	0.208357	0.499296	No					-	-0.174131	0.208464	0.403565	No	-4.97
SHROOM3	rs28817415	4:76480299	T/C	-0.008403	0.002136	8.42e-05	4.21e-05	Urate	-0.00750237	0.00190519	8.27607e-05	No	0.0182014	0.0195489	0.35184	No					-	-0.000879445	0.0189795	0.963043	No	-10.72
SHROOM3	rs28817415	4:76480299	T/C	-0.008403	0.002136	8.42e-05	4.21e-05	AST GOT	-0.00812181	0.00196603	3.63999e-05	No	-0.106566	0.125977	0.397621	No					-	-0.134422	0.125944	0.285857	No	-3.35
SHROOM3	rs28817415	4:76480299	T/C	-0.008403	0.002136	8.42e-05	4.21e-05	ALT GPT	-0.00797976	0.00196435	4.89599e-05	No	-0.0919142	0.209769	0.661273	No					-	-0.107151	0.209972	0.609843	No	-5.04
SHROOM3	rs28817415	4:76480299	T/C	-0.008403	0.002136	8.42e-05	4.21e-05	GGT	-0.0079363	0.001964	5.36439e-05	No	-0.0550333	0.469358	0.906662	No					-	-0.0763978	0.469869	0.870842	No	-5.55
SHROOM3	rs28817415	4:76480299	T/C	-0.008403	0.002136	8.42e-05	4.21e-05	ALP	-0.00792508	0.00196487	5.5383e-05	No	-0.88995	0.299156	0.00293806	No					-	-0.88419	0.29949	0.00316121	No	-5.69
SHROOM3	rs28817415	4:76480299	T/C	-0.008403	0.002136	8.42e-05	4.21e-05	TB	-0.0078464	0.00196307	6.46066e-05	No	0.009618	0.00680444	0.157543	No					-	0.0074642	0.00679284	0.271867	No	-6.62
SHROOM3	rs28817415	4:76480299	T/C	-0.008403	0.002136	8.42e-05	4.21e-05	DB	-0.00780634	0.00196336	7.05689e-05	No	0.00394498	0.00179119	0.0276572	No					-	0.00339477	0.0017891	0.0577938	No	-7.1
SHROOM3	rs28817415	4:76480299	T/C	-0.008403	0.002136	8.42e-05	4.21e-05	Lipase	-0.00778339	0.00195331	6.80349e-05	No	0.188003	0.257531	0.465393	No					-	0.0825757	0.256421	0.747435	No	-7.37
SHROOM3	rs28817415	4:76480299	T/C	-0.008403	0.002136	8.42e-05	4.21e-05	TC	-0.00796654	0.00196442	5.04176e-05	No	-1.09576	0.608143	0.0716055	No					-	-1.13099	0.608815	0.0632422	No	-5.19
SHROOM3	rs28817415	4:76480299	T/C	-0.008403	0.002136	8.42e-05	4.21e-05	HDL	-0.00784754	0.00196354	6.47043e-05	No	-0.295978	0.193377	0.125905	No					-	-0.276116	0.193519	0.153663	No	-6.61
SHROOM3	rs28817415	4:76480299	T/C	-0.008403	0.002136	8.42e-05	4.21e-05	LDL	-0.00795105	0.00196448	5.21729e-05	No	-0.908552	0.530811	0.0869952	No					-	-0.921173	0.531439	0.0830626	No	-5.38
SHROOM3	rs28817415	4:76480299	T/C	-0.008403	0.002136	8.42e-05	4.21e-05	TG	-0.0078682	0.00196009	6.00787e-05	No	0.424559	1.01562	0.675935	No					-	0.165529	1.01467	0.870414	No	-6.36
SHROOM3	rs28817415	4:76480299	T/C	-0.008403	0.002136	8.42e-05	4.21e-05	Sodium	-0.00771866	0.00200767	0.000121526	No	-0.040142	0.0290954	0.16772	No					-	-0.0434305	0.0291165	0.135833	No	-8.14
SHROOM3	rs28817415	4:76480299	T/C	-0.008403	0.002136	8.42e-05	4.21e-05	Potassium	-0.00786007	0.00195816	6.01265e-05	No	0.001669	0.00533868	0.754573	No					-	-0.000318882	0.00531952	0.9522	No	-6.46
SHROOM3	rs28817415	4:76480299	T/C	-0.008403	0.002136	8.42e-05	4.21e-05	Chlorine	-0.00781099	0.00196443	7.05093e-05	No	-0.0950861	0.0319107	0.00289168	No					-	-0.0921708	0.0319403	0.00391337	No	-7.05
SHROOM3	rs28817415	4:76480299	T/C	-0.008403	0.002136	8.42e-05	4.21e-05	Calcium	-0.00778692	0.00195714	6.97683e-05	No	0.000906673	0.00128267	0.479668	No					-	0.000461251	0.0012795	0.718485	No	-7.33
SHROOM3	rs28817415	4:76480299	T/C	-0.008403	0.002136	8.42e-05	4.21e-05	Phosphorus	-0.00789983	0.00196405	5.80747e-05	No	0.00239485	0.00711852	0.736557	No					-	0.00111084	0.00711877	0.876002	No	-5.99
SHROOM3	rs28817415	4:76480299	T/C	-0.008403	0.002136	8.42e-05	4.21e-05	Magnesium	-0.00743528	0.00196164	0.000151315	Yes	0.00822946	0.00204339	5.68174e-05	Yes					No	0.00769596	0.00204133	0.000164127	Yes	-11.52
SHROOM3	rs28817415	4:76480299	T/C	-0.008403	0.002136	8.42e-05	4.21e-05	Iron	-0.00795096	0.0019651	5.24688e-05	No	1.10797	0.58577	0.0585896	No					-	1.09044	0.586457	0.0630048	No	-5.38
SHROOM3	rs28817415	4:76480299	T/C	-0.008403	0.002136	8.42e-05	4.21e-05	Ferritin	-0.00793138	0.0019641	5.4265e-05	No	1.63295	1.80571	0.365844	No					-	1.62841	1.80779	0.36773	No	-5.61
SHROOM3	rs28817415	4:76480299	T/C	-0.008403	0.002136	8.42e-05	4.21e-05	Transferrin	-0.00788607	0.00196235	5.89479e-05	No	0.393099	0.637391	0.537425	No					-	0.281012	0.637555	0.659392	No	-6.15
SHROOM3	rs28817415	4:76480299	T/C	-0.008403	0.002136	8.42e-05	4.21e-05	TIBC	-0.00788574	0.00196287	5.92561e-05	No	0.49257	0.796913	0.536525	No					-	0.352029	0.797115	0.658767	No	-6.16
SHROOM3	rs28817415	4:76480299	T/C	-0.008403	0.002136	8.42e-05	4.21e-05	TS	-0.00802846	0.00196455	4.40985e-05	No	0.259838	0.20569	0.206529	No					-	0.277652	0.205895	0.177522	No	-4.46
SHROOM3	rs28817415	4:76480299	T/C	-0.008403	0.002136	8.42e-05	4.21e-05	Homocyst	-0.00748899	0.00193482	0.000109243	No	0.0339709	0.0631223	0.590468	No					-	-0.0199156	0.0616166	0.746537	No	-10.88
SHROOM3	rs28817415	4:76480299	T/C	-0.008403	0.002136	8.42e-05	4.21e-05	CRP	-0.00795784	0.00196382	5.11102e-05	No	-0.00555233	0.00787588	0.480839	No					-	-0.00595338	0.00788411	0.4502	No	-5.3
SHROOM3	rs28817415	4:76480299	T/C	-0.008403	0.002136	8.42e-05	4.21e-05	TSH	-0.00815604	0.00195891	3.15934e-05	No	-0.027515	0.018368	0.134167	No					-	-0.0330191	0.0183388	0.071811	No	-2.94
SHROOM3	rs28817415	4:76480299	T/C	-0.008403	0.002136	8.42e-05	4.21e-05	FT3	-0.0183749	0.0109059	0.0927044	Yes	0.0427269	0.0739007	0.563438	No					No	0.0557505	0.0737507	0.450083	No	118.67
SHROOM3	rs28817415	4:76480299	T/C	-0.008403	0.002136	8.42e-05	4.21e-05	FT4	-0.0172375	0.0108262	0.112032	Yes	0.00991024	0.0176827	0.575449	No					No	0.0106548	0.017744	0.548488	No	105.14
SHROOM3	rs28817415	4:76480299	T/C	-0.008403	0.002136	8.42e-05	4.21e-05	Cortisol	-0.00794296	0.00194557	4.4881e-05	No	-0.00980127	0.0621334	0.87466	No					-	-0.0436068	0.0616198	0.479163	No	-5.47
SHROOM3	rs28817415	4:76480299	T/C	-0.008403	0.002136	8.42e-05	4.21e-05	WBC	-0.00800511	0.00196517	4.66673e-05	No	-0.035025	0.026148	0.180442	No					-	-0.0351669	0.0261776	0.179174	No	-4.74
SHROOM3	rs28817415	4:76480299	T/C	-0.008403	0.002136	8.42e-05	4.21e-05	RBC	-0.00785701	0.00196372	6.35003e-05	No	0.0107936	0.00654517	0.0991586	No					-	0.00970462	0.00654769	0.138333	No	-6.5
SHROOM3	rs28817415	4:76480299	T/C	-0.008403	0.002136	8.42e-05	4.21e-05	HGB	-0.00782736	0.00196319	6.73694e-05	No	0.0351031	0.0202715	0.0833664	No					-	0.0314594	0.0202732	0.120748	No	-6.85
SHROOM3	rs28817415	4:76480299	T/C	-0.008403	0.002136	8.42e-05	4.21e-05	HCT	-0.00780262	0.00196247	7.05944e-05	No	0.0916851	0.0531108	0.0843239	No					-	0.080703	0.0530952	0.128551	No	-7.14
SHROOM3	rs28817415	4:76480299	T/C	-0.008403	0.002136	8.42e-05	4.21e-05	MCV	-0.00798382	0.00196486	4.87472e-05	No	0.00624291	0.0616135	0.919295	No					-	0.00446084	0.0616763	0.942343	No	-4.99
SHROOM3	rs28817415	4:76480299	T/C	-0.008403	0.002136	8.42e-05	4.21e-05	MCH	-0.00798598	0.00196502	4.85899e-05	No	0.00282233	0.0250009	0.910121	No					-	0.00279316	0.0250294	0.911147	No	-4.96
SHROOM3	rs28817415	4:76480299	T/C	-0.008403	0.002136	8.42e-05	4.21e-05	MCHC	-0.00799072	0.00196499	4.80754e-05	No	0.00309265	0.0151188	0.837923	No					-	0.00353618	0.0151365	0.815285	No	-4.91
SHROOM3	rs28817415	4:76480299	T/C	-0.008403	0.002136	8.42e-05	4.21e-05	RDW	-0.00798059	0.00196483	4.90822e-05	No	-0.00344196	0.0144041	0.811144	No					-	-0.00245865	0.0144198	0.864617	No	-5.03
SHROOM3	rs28817415	4:76480299	T/C	-0.008403	0.002136	8.42e-05	4.21e-05	PLT	-0.00798936	0.00196393	4.77701e-05	No	-0.0117444	0.800442	0.988294	No					-	0.132947	0.800761	0.86814	No	-4.92
SHROOM3	rs28817415	4:76480299	T/C	-0.008403	0.002136	8.42e-05	4.21e-05	MPV	-0.00798402	0.00196397	4.83471e-05	No	0.00488855	0.012449	0.694561	No					-	0.00280536	0.0124541	0.821785	No	-4.99
SHROOM3	rs28817415	4:76480299	T/C	-0.008403	0.002136	8.42e-05	4.21e-05	Neutrophils	-0.00802515	0.00196441	4.43664e-05	No	0.0937637	0.123069	0.446151	No					-	0.102491	0.123151	0.405296	No	-4.5
SHROOM3	rs28817415	4:76480299	T/C	-0.008403	0.002136	8.42e-05	4.21e-05	Lymphocytes	-0.00801562	0.00196461	4.53819e-05	No	-0.0767958	0.112784	0.495945	No					-	-0.0833933	0.112878	0.460051	No	-4.61
SHROOM3	rs28817415	4:76480299	T/C	-0.008403	0.002136	8.42e-05	4.21e-05	Monocytes	-0.00799703	0.00196506	4.74485e-05	No	0.0204466	0.0296103	0.489881	No					-	0.0221191	0.0296424	0.455566	No	-4.83
SHROOM3	rs28817415	4:76480299	T/C	-0.008403	0.002136	8.42e-05	4.21e-05	Eosinophils	-0.00809108	0.00196423	3.83197e-05	No	-0.045562	0.0284008	0.10869	No					-	-0.0492188	0.0284187	0.0833188	No	-3.71
SHROOM3	rs28817415	4:76480299	T/C	-0.008403	0.002136	8.42e-05	4.21e-05	Basophils	-0.00798266	0.00196507	4.8961e-05	No	0.0027929	0.0048031	0.560931	No					-	0.00268659	0.00480883	0.576394	No	-5
SHROOM3	rs28817415	4:76480299	T/C	-0.008403	0.002136	8.42e-05	4.21e-05	AntiTPO	-0.00794276	0.00196814	5.48476e-05	No	-1.19216	1.89793	0.529926	No					-	-1.3347	1.89983	0.48236	No	-5.48
SHROOM3	rs28817415	4:76480299	T/C	-0.008403	0.002136	8.42e-05	4.21e-05	Urine pH	-0.0077393	0.0019569	7.70959e-05	No	-0.00985958	0.00953518	0.301151	No					-	-0.00645535	0.00951315	0.497425	No	-7.9
SHROOM3	rs28817415	4:76480299	T/C	-0.008403	0.002136	8.42e-05	4.21e-05	UGlucose	-0.00797906	0.00196237	4.81843e-05	No	-0.975859	0.69311	0.159179	No					-	-1.05738	0.693648	0.127445	No	-5.05
SHROOM3	rs28817415	4:76480299	T/C	-0.008403	0.002136	8.42e-05	4.21e-05	UProteins	-0.00807193	0.00195848	3.79381e-05	No	-0.154011	0.121159	0.203708	No					-	-0.188061	0.121015	0.120208	No	-3.94
SHROOM3	rs28817415	4:76480299	T/C	-0.008403	0.002136	8.42e-05	4.21e-05	UHGB	-0.00787713	0.00196302	6.04438e-05	No	0.00205491	0.00180757	0.255633	No					-	0.00198693	0.00180963	0.27224	No	-6.26
SHROOM3	rs4859682	4:76489165	A/C	-0.008395	0.002103	6.59e-05	3.295e-05	Height	-0.00782217	0.00193445	5.30243e-05	No	0.173452	0.131603	0.187535	No					-	0.145278	0.131629	0.269756	No	-6.82
SHROOM3	rs4859682	4:76489165	A/C	-0.008395	0.002103	6.59e-05	3.295e-05	Weight	-0.00791381	0.001933	4.2722e-05	No	0.207868	0.215508	0.334794	No					-	0.164226	0.215468	0.445969	No	-5.73
SHROOM3	rs4859682	4:76489165	A/C	-0.008395	0.002103	6.59e-05	3.295e-05	BMI	-0.00803399	0.0019348	3.3177e-05	No	0.0204609	0.0657138	0.75553	No					-	0.0134992	0.0657673	0.837375	No	-4.3
SHROOM3	rs4859682	4:76489165	A/C	-0.008395	0.002103	6.59e-05	3.295e-05	Body Fat	-0.0078219	0.00193356	5.26401e-05	No	0.0743953	0.135147	0.582005	No					-	0.0789052	0.135345	0.559912	No	-6.83
SHROOM3	rs4859682	4:76489165	A/C	-0.008395	0.002103	6.59e-05	3.295e-05	Visceral Fat	-0.00779019	0.00193386	5.65953e-05	No	0.0380257	0.0621442	0.540622	No					-	0.028492	0.0621713	0.64676	No	-7.2
SHROOM3	rs4859682	4:76489165	A/C	-0.008395	0.002103	6.59e-05	3.295e-05	SBP	-0.00798271	0.00195897	4.63857e-05	No	-0.149508	0.235928	0.526291	No					-	-0.165526	0.236257	0.483559	No	-4.91
SHROOM3	rs4859682	4:76489165	A/C	-0.008395	0.002103	6.59e-05	3.295e-05	DBP	-0.00796259	0.00195911	4.85315e-05	No	-0.0789442	0.134936	0.558528	No					-	-0.0780771	0.135141	0.563448	No	-5.15
SHROOM3	rs4859682	4:76489165	A/C	-0.008395	0.002103	6.59e-05	3.295e-05	Pulse Rate	-0.00784413	0.00195783	6.20656e-05	No	-0.215026	0.127733	0.0923299	No					-	-0.188924	0.127821	0.139432	No	-6.56
SHROOM3	rs4859682	4:76489165	A/C	-0.008395	0.002103	6.59e-05	3.295e-05	HbA1c	-0.00805014	0.00193319	3.15063e-05	No	-0.00039171	0.00638621	0.951092	No					-	-0.00121469	0.00639064	0.849256	No	-4.11
SHROOM3	rs4859682	4:76489165	A/C	-0.008395	0.002103	6.59e-05	3.295e-05	SAlb	-0.00769253	0.00192839	6.67959e-05	No	0.00723748	0.0035936	0.044037	No					-	0.00615858	0.00358916	0.0862138	No	-8.37
SHROOM3	rs4859682	4:76489165	A/C	-0.008395	0.002103	6.59e-05	3.295e-05	SCr	-0.00325307	0.00120112	0.00677321	Yes	0.00620572	0.00198175	0.00174448	No					No	-0.000219634	0.00123212	0.858524	No	-61.25
SHROOM3	rs4859682	4:76489165	A/C	-0.008395	0.002103	6.59e-05	3.295e-05	UAlb	-0.00802646	0.00192521	3.08318e-05	No	-1.03965	0.917368	0.257115	No					-	-1.39588	0.91455	0.126967	No	-4.39
SHROOM3	rs4859682	4:76489165	A/C	-0.008395	0.002103	6.59e-05	3.295e-05	UCr	-0.00817955	0.00191341	1.93016e-05	No	-1.02337	0.994885	0.303679	No					-	-1.58135	0.986407	0.108934	No	-2.57
SHROOM3	rs4859682	4:76489165	A/C	-0.008395	0.002103	6.59e-05	3.295e-05	UACR	-0.00813895	0.00192306	2.33361e-05	No	-1.74609	1.14347	0.126789	No					-	-2.29873	1.13753	0.0433268	No	-3.05
SHROOM3	rs4859682	4:76489165	A/C	-0.008395	0.002103	6.59e-05	3.295e-05	PTT	-0.00802619	0.0019288	3.19142e-05	No	0.0618844	0.173566	0.721439	No					-	0.117502	0.173324	0.497831	No	-4.39
SHROOM3	rs4859682	4:76489165	A/C	-0.008395	0.002103	6.59e-05	3.295e-05	INR PT	-0.00789185	0.00192962	4.35025e-05	No	0.00182957	0.00279997	0.513498	No					-	0.00104921	0.0027974	0.707618	No	-5.99
SHROOM3	rs4859682	4:76489165	A/C	-0.008395	0.002103	6.59e-05	3.295e-05	aPTT ratio	-0.00798565	0.00193373	3.66223e-05	No	0.00115449	0.0011413	0.311774	No					-	0.0011698	0.00114258	0.305942	No	-4.88
SHROOM3	rs4859682	4:76489165	A/C	-0.008395	0.002103	6.59e-05	3.295e-05	aPTT	-0.0072888	0.00226001	0.00126558	Yes	0.0417651	0.0419925	0.319977	No					No	0.0430785	0.0420427	0.305573	No	-13.18
SHROOM3	rs4859682	4:76489165	A/C	-0.008395	0.002103	6.59e-05	3.295e-05	Fibrinogen	-0.00794508	0.00193334	3.99619e-05	No	-0.622839	0.861091	0.469504	No					-	-0.517124	0.861848	0.548508	No	-5.36
SHROOM3	rs4859682	4:76489165	A/C	-0.008395	0.002103	6.59e-05	3.295e-05	AT	-0.008011	0.00193378	3.46087e-05	No	0.23024	0.154331	0.135766	No					-	0.238274	0.154508	0.123069	No	-4.57
SHROOM3	rs4859682	4:76489165	A/C	-0.008395	0.002103	6.59e-05	3.295e-05	BGlucose	-0.00803707	0.00193146	3.19287e-05	No	-0.118444	0.205043	0.563511	No					-	-0.151952	0.205156	0.458915	No	-4.26
SHROOM3	rs4859682	4:76489165	A/C	-0.008395	0.002103	6.59e-05	3.295e-05	Urate	-0.00768191	0.00187471	4.20632e-05	No	0.0132902	0.0192382	0.489692	No					-	-0.00594512	0.0186781	0.750269	No	-8.49
SHROOM3	rs4859682	4:76489165	A/C	-0.008395	0.002103	6.59e-05	3.295e-05	AST GOT	-0.00819026	0.00193472	2.32321e-05	No	-0.111502	0.123975	0.368467	No					-	-0.139604	0.123948	0.260058	No	-2.44
SHROOM3	rs4859682	4:76489165	A/C	-0.008395	0.002103	6.59e-05	3.295e-05	ALT GPT	-0.00804491	0.00193302	3.18312e-05	No	-0.123669	0.206429	0.549128	No					-	-0.139148	0.206636	0.500709	No	-4.17
SHROOM3	rs4859682	4:76489165	A/C	-0.008395	0.002103	6.59e-05	3.295e-05	GGT	-0.00799745	0.00193267	3.53147e-05	No	-0.0782996	0.46189	0.865391	No					-	-0.100021	0.46241	0.828756	No	-4.74
SHROOM3	rs4859682	4:76489165	A/C	-0.008395	0.002103	6.59e-05	3.295e-05	ALP	-0.00798501	0.0019336	3.66305e-05	No	-0.911915	0.294385	0.00195568	No					-	-0.906362	0.294725	0.00210864	No	-4.88
SHROOM3	rs4859682	4:76489165	A/C	-0.008395	0.002103	6.59e-05	3.295e-05	TB	-0.00791381	0.00193174	4.22292e-05	No	0.00898036	0.00669622	0.179916	No					-	0.00683378	0.00668505	0.306688	No	-5.73
SHROOM3	rs4859682	4:76489165	A/C	-0.008395	0.002103	6.59e-05	3.295e-05	DB	-0.00787269	0.00193202	4.63974e-05	No	0.00378046	0.00176272	0.0320022	No					-	0.00323084	0.00176072	0.0665423	No	-6.22
SHROOM3	rs4859682	4:76489165	A/C	-0.008395	0.002103	6.59e-05	3.295e-05	Lipase	-0.0078545	0.00192215	4.41656e-05	No	0.17379	0.253434	0.492892	No					-	0.0674504	0.252351	0.789253	No	-6.44
SHROOM3	rs4859682	4:76489165	A/C	-0.008395	0.002103	6.59e-05	3.295e-05	TC	-0.00802998	0.00193313	3.29584e-05	No	-1.17263	0.598449	0.0500882	No					-	-1.20821	0.599131	0.0437632	No	-4.35
SHROOM3	rs4859682	4:76489165	A/C	-0.008395	0.002103	6.59e-05	3.295e-05	HDL	-0.00790792	0.00193222	4.29761e-05	No	-0.294403	0.190299	0.121882	No					-	-0.274316	0.190446	0.149789	No	-5.8
SHROOM3	rs4859682	4:76489165	A/C	-0.008395	0.002103	6.59e-05	3.295e-05	LDL	-0.00801274	0.00193321	3.42895e-05	No	-0.990121	0.522348	0.0580522	No					-	-1.00302	0.522985	0.0551547	No	-4.55
SHROOM3	rs4859682	4:76489165	A/C	-0.008395	0.002103	6.59e-05	3.295e-05	TG	-0.00792714	0.00192883	3.99086e-05	No	0.433671	0.999462	0.664367	No					-	0.172528	0.998559	0.862831	No	-5.57
SHROOM3	rs4859682	4:76489165	A/C	-0.008395	0.002103	6.59e-05	3.295e-05	Sodium	-0.00799663	0.00197598	5.22989e-05	No	-0.0372188	0.0286392	0.193777	No					-	-0.0406215	0.0286623	0.156443	No	-4.75
SHROOM3	rs4859682	4:76489165	A/C	-0.008395	0.002103	6.59e-05	3.295e-05	Potassium	-0.00792644	0.00192693	3.92776e-05	No	0.00142633	0.00525377	0.786023	No					-	-0.000579712	0.0052351	0.911828	No	-5.58
SHROOM3	rs4859682	4:76489165	A/C	-0.008395	0.002103	6.59e-05	3.295e-05	Chlorine	-0.00787851	0.00193302	4.62149e-05	No	-0.0890587	0.0314043	0.00457909	No					-	-0.0861153	0.0314345	0.00616374	No	-6.15
SHROOM3	rs4859682	4:76489165	A/C	-0.008395	0.002103	6.59e-05	3.295e-05	Calcium	-0.00788179	0.00192588	4.29952e-05	No	0.000639158	0.00126228	0.61262	No					-	0.000189823	0.00125919	0.880176	No	-6.11
SHROOM3	rs4859682	4:76489165	A/C	-0.008395	0.002103	6.59e-05	3.295e-05	Phosphorus	-0.00797643	0.00193273	3.70431e-05	No	0.00108897	0.00700536	0.876471	No					-	-0.000208652	0.00700585	0.976241	No	-4.99
SHROOM3	rs4859682	4:76489165	A/C	-0.008395	0.002103	6.59e-05	3.295e-05	Magnesium	-0.00750227	0.00193036	0.000102364	Yes	0.00811479	0.00201087	5.48942e-05	Yes			2.39e-09	20700443	Yes	0.00757838	0.00200892	0.000162632	Yes	-10.63
SHROOM3	rs4859682	4:76489165	A/C	-0.008395	0.002103	6.59e-05	3.295e-05	Iron	-0.00800847	0.00193381	3.48168e-05	No	1.18389	0.57643	0.0400169	No					-	1.16652	0.577128	0.0432801	No	-4.6
SHROOM3	rs4859682	4:76489165	A/C	-0.008395	0.002103	6.59e-05	3.295e-05	Ferritin	-0.00799155	0.00193276	3.58142e-05	No	1.46527	1.77699	0.409629	No					-	1.45986	1.7791	0.411917	No	-4.81
SHROOM3	rs4859682	4:76489165	A/C	-0.008395	0.002103	6.59e-05	3.295e-05	Transferrin	-0.0079613	0.00193103	3.77225e-05	No	0.271877	0.627255	0.664705	No					-	0.158923	0.627438	0.80005	No	-5.17
SHROOM3	rs4859682	4:76489165	A/C	-0.008395	0.002103	6.59e-05	3.295e-05	TIBC	-0.00796128	0.00193153	3.79022e-05	No	0.340278	0.784239	0.664373	No					-	0.19865	0.784465	0.800096	No	-5.17
SHROOM3	rs4859682	4:76489165	A/C	-0.008395	0.002103	6.59e-05	3.295e-05	TS	-0.00809471	0.00193325	2.84943e-05	No	0.295555	0.202412	0.144275	No					-	0.313578	0.20262	0.121745	No	-3.58
SHROOM3	rs4859682	4:76489165	A/C	-0.008395	0.002103	6.59e-05	3.295e-05	Homocyst	-0.0076321	0.00190392	6.152e-05	No	0.0247204	0.0621187	0.690672	No					-	-0.0297607	0.0606385	0.623587	No	-9.09
SHROOM3	rs4859682	4:76489165	A/C	-0.008395	0.002103	6.59e-05	3.295e-05	CRP	-0.00801923	0.0019325	3.35678e-05	No	-0.00595134	0.00775053	0.442587	No					-	-0.00635972	0.00775892	0.412426	No	-4.48
SHROOM3	rs4859682	4:76489165	A/C	-0.008395	0.002103	6.59e-05	3.295e-05	TSH	-0.00819096	0.00192763	2.16426e-05	No	-0.0244292	0.0180761	0.176576	No					-	-0.0299722	0.0180481	0.0968084	No	-2.43
SHROOM3	rs4859682	4:76489165	A/C	-0.008395	0.002103	6.59e-05	3.295e-05	FT3	-0.0192359	0.0107093	0.0731301	Yes	0.0496636	0.0725777	0.494146	No					No	0.0633107	0.0724518	0.382673	No	129.14
SHROOM3	rs4859682	4:76489165	A/C	-0.008395	0.002103	6.59e-05	3.295e-05	FT4	-0.0179447	0.010633	0.0921639	Yes	0.00803089	0.0173769	0.644187	No					No	0.00880122	0.0174433	0.61411	No	113.75
SHROOM3	rs4859682	4:76489165	A/C	-0.008395	0.002103	6.59e-05	3.295e-05	Cortisol	-0.00795741	0.00191455	3.26142e-05	No	0.000834971	0.0611448	0.989105	No					-	-0.0332267	0.0606421	0.583763	No	-5.21
SHROOM3	rs4859682	4:76489165	A/C	-0.008395	0.002103	6.59e-05	3.295e-05	WBC	-0.00806371	0.00193383	3.07396e-05	No	-0.0356328	0.0257317	0.166149	No					-	-0.0357954	0.0257618	0.164719	No	-3.95
SHROOM3	rs4859682	4:76489165	A/C	-0.008395	0.002103	6.59e-05	3.295e-05	RBC	-0.00794033	0.00193229	4.00026e-05	No	0.00869619	0.00644129	0.177024	No					-	0.00759542	0.00644398	0.238552	No	-5.42
SHROOM3	rs4859682	4:76489165	A/C	-0.008395	0.002103	6.59e-05	3.295e-05	HGB	-0.00791021	0.00193179	4.2589e-05	No	0.0296196	0.0199496	0.13765	No					-	0.0259323	0.019952	0.193722	No	-5.77
SHROOM3	rs4859682	4:76489165	A/C	-0.008395	0.002103	6.59e-05	3.295e-05	HCT	-0.00788846	0.00193108	4.44147e-05	No	0.0777777	0.0522675	0.136764	No					-	0.0666681	0.0522539	0.202039	No	-6.03
SHROOM3	rs4859682	4:76489165	A/C	-0.008395	0.002103	6.59e-05	3.295e-05	MCV	-0.00803761	0.00193352	3.25122e-05	No	0.0161057	0.0606327	0.790532	No					-	0.0142834	0.0606968	0.813962	No	-4.26
SHROOM3	rs4859682	4:76489165	A/C	-0.008395	0.002103	6.59e-05	3.295e-05	MCH	-0.00804348	0.00193367	3.21314e-05	No	0.00446076	0.024603	0.856129	No					-	0.00441968	0.024632	0.857605	No	-4.19
SHROOM3	rs4859682	4:76489165	A/C	-0.008395	0.002103	6.59e-05	3.295e-05	MCHC	-0.00804726	0.00193363	3.18459e-05	No	0.0015761	0.0148783	0.915637	No					-	0.0020211	0.0148962	0.892077	No	-4.14
SHROOM3	rs4859682	4:76489165	A/C	-0.008395	0.002103	6.59e-05	3.295e-05	RDW	-0.0080371	0.00193349	3.25419e-05	No	-0.00426763	0.0141749	0.763367	No					-	-0.00328148	0.0141908	0.817133	No	-4.26
SHROOM3	rs4859682	4:76489165	A/C	-0.008395	0.002103	6.59e-05	3.295e-05	PLT	-0.00803862	0.00193261	3.21617e-05	No	-0.119267	0.787702	0.879655	No					-	0.0254269	0.788047	0.974261	No	-4.25
SHROOM3	rs4859682	4:76489165	A/C	-0.008395	0.002103	6.59e-05	3.295e-05	MPV	-0.0080279	0.00193278	3.30037e-05	No	0.00704775	0.0122515	0.565132	No					-	0.00495587	0.012257	0.685979	No	-4.37
SHROOM3	rs4859682	4:76489165	A/C	-0.008395	0.002103	6.59e-05	3.295e-05	Neutrophils	-0.00808097	0.00193307	2.93468e-05	No	0.0880942	0.121111	0.467007	No					-	0.0969825	0.121196	0.423607	No	-3.74
SHROOM3	rs4859682	4:76489165	A/C	-0.008395	0.002103	6.59e-05	3.295e-05	Lymphocytes	-0.00807239	0.00193327	2.99799e-05	No	-0.0730535	0.110989	0.510423	No					-	-0.0797784	0.111086	0.47267	No	-3.84
SHROOM3	rs4859682	4:76489165	A/C	-0.008395	0.002103	6.59e-05	3.295e-05	Monocytes	-0.00805469	0.0019337	3.13353e-05	No	0.0192898	0.0291392	0.507994	No					-	0.0209529	0.0291718	0.472614	No	-4.05
SHROOM3	rs4859682	4:76489165	A/C	-0.008395	0.002103	6.59e-05	3.295e-05	Eosinophils	-0.00814066	0.00193286	2.55634e-05	No	-0.0418285	0.0279493	0.134532	No					-	-0.0455085	0.0279679	0.103733	No	-3.03
SHROOM3	rs4859682	4:76489165	A/C	-0.008395	0.002103	6.59e-05	3.295e-05	Basophils	-0.00804165	0.00193371	3.2274e-05	No	0.00231608	0.00472668	0.624143	No					-	0.00220867	0.0047325	0.640722	No	-4.21
SHROOM3	rs4859682	4:76489165	A/C	-0.008395	0.002103	6.59e-05	3.295e-05	AntiTPO	-0.00799638	0.00193671	3.67514e-05	No	-0.783208	1.86774	0.67498	No					-	-0.92549	1.86968	0.620611	No	-4.75
SHROOM3	rs4859682	4:76489165	A/C	-0.008395	0.002103	6.59e-05	3.295e-05	Urine pH	-0.00780667	0.00192567	5.07273e-05	No	-0.00928738	0.00938349	0.322316	No					-	-0.0058632	0.00936214	0.531154	No	-7.01
SHROOM3	rs4859682	4:76489165	A/C	-0.008395	0.002103	6.59e-05	3.295e-05	UGlucose	-0.00804076	0.00193108	3.15488e-05	No	-0.998792	0.682073	0.14313	No					-	-1.08101	0.682628	0.113317	No	-4.22
SHROOM3	rs4859682	4:76489165	A/C	-0.008395	0.002103	6.59e-05	3.295e-05	UProteins	-0.00813889	0.00192725	2.4311e-05	No	-0.160394	0.11923	0.178574	No					-	-0.194715	0.119092	0.102081	No	-3.05
SHROOM3	rs4859682	4:76489165	A/C	-0.008395	0.002103	6.59e-05	3.295e-05	UHGB	-0.00793593	0.00193171	4.0184e-05	No	0.00214946	0.00177879	0.226928	No					-	0.00208113	0.00178088	0.242593	No	-5.47
SHROOM3	rs13146355	4:76490987	A/G	-0.008402	0.002135	8.38e-05	4.19e-05	Height	-0.00781776	0.00196429	6.94137e-05	No	0.167775	0.133632	0.209325	No					-	0.13955	0.133655	0.29646	No	-6.95
SHROOM3	rs13146355	4:76490987	A/G	-0.008402	0.002135	8.38e-05	4.19e-05	Weight	-0.00790899	0.00196279	5.63138e-05	No	0.195561	0.218825	0.371511	No					-	0.151852	0.218779	0.487641	No	-5.87
SHROOM3	rs13146355	4:76490987	A/G	-0.008402	0.002135	8.38e-05	4.19e-05	BMI	-0.00802792	0.00196464	4.41879e-05	No	0.0175232	0.0667254	0.792852	No					-	0.0105526	0.0667781	0.87444	No	-4.45
SHROOM3	rs13146355	4:76490987	A/G	-0.008402	0.002135	8.38e-05	4.19e-05	Body Fat	-0.00780874	0.00196348	7.02843e-05	No	0.0696362	0.137235	0.611869	No					-	0.0742326	0.137433	0.589114	No	-7.06
SHROOM3	rs13146355	4:76490987	A/G	-0.008402	0.002135	8.38e-05	4.19e-05	Visceral Fat	-0.00777679	0.00196378	7.54327e-05	No	0.037493	0.0631038	0.552426	No					-	0.027945	0.0631297	0.658021	No	-7.44
SHROOM3	rs13146355	4:76490987	A/G	-0.008402	0.002135	8.38e-05	4.19e-05	SBP	-0.00798054	0.00198916	6.06474e-05	No	-0.148795	0.239557	0.534531	No					-	-0.164783	0.239886	0.492147	No	-5.02
SHROOM3	rs13146355	4:76490987	A/G	-0.008402	0.002135	8.38e-05	4.19e-05	DBP	-0.00796035	0.0019893	6.33811e-05	No	-0.082109	0.137011	0.548996	No					-	-0.0812305	0.137216	0.553871	No	-5.26
SHROOM3	rs13146355	4:76490987	A/G	-0.008402	0.002135	8.38e-05	4.19e-05	Pulse Rate	-0.00784018	0.001988	8.07689e-05	No	-0.217067	0.129698	0.0942345	No					-	-0.190828	0.129785	0.1415	No	-6.69
SHROOM3	rs13146355	4:76490987	A/G	-0.008402	0.002135	8.38e-05	4.19e-05	HbA1c	-0.00804489	0.00196308	4.19829e-05	No	-0.000300158	0.00648477	0.963083	No					-	-0.00112066	0.00648913	0.862892	No	-4.25
SHROOM3	rs13146355	4:76490987	A/G	-0.008402	0.002135	8.38e-05	4.19e-05	SAlb	-0.00768402	0.00195819	8.76528e-05	No	0.00730168	0.00364904	0.0454207	No					-	0.00622226	0.00364445	0.0877919	No	-8.55
SHROOM3	rs13146355	4:76490987	A/G	-0.008402	0.002135	8.38e-05	4.19e-05	SCr	-0.00322923	0.00121966	0.00811806	Yes	0.00622955	0.00201235	0.00196911	No	0.051999	0.005552	1e-17	31015462	Yes	-0.000191316	0.00125109	0.878465	Yes	-61.57
SHROOM3	rs13146355	4:76490987	A/G	-0.008402	0.002135	8.38e-05	4.19e-05	UAlb	-0.00802441	0.00195498	4.08221e-05	No	-1.07428	0.931521	0.248831	No					-	-1.43039	0.928639	0.123518	No	-4.49
SHROOM3	rs13146355	4:76490987	A/G	-0.008402	0.002135	8.38e-05	4.19e-05	UCr	-0.00817169	0.00194299	2.62494e-05	No	-1.0204	1.01024	0.31249	No					-	-1.57777	1.00161	0.115234	No	-2.74
SHROOM3	rs13146355	4:76490987	A/G	-0.008402	0.002135	8.38e-05	4.19e-05	UACR	-0.00813593	0.00195279	3.1216e-05	No	-1.77817	1.16111	0.125694	No					-	-2.33131	1.15506	0.0435815	No	-3.17
SHROOM3	rs13146355	4:76490987	A/G	-0.008402	0.002135	8.38e-05	4.19e-05	PTT	-0.00801716	0.00195866	4.28818e-05	No	0.0649973	0.176248	0.712297	No					-	0.120654	0.175998	0.493017	No	-4.58
SHROOM3	rs13146355	4:76490987	A/G	-0.008402	0.002135	8.38e-05	4.19e-05	INR PT	-0.00787864	0.0019595	5.84397e-05	No	0.00186554	0.00284324	0.511753	No					-	0.00108567	0.00284056	0.702319	No	-6.23
SHROOM3	rs13146355	4:76490987	A/G	-0.008402	0.002135	8.38e-05	4.19e-05	aPTT ratio	-0.00797437	0.00196367	4.92412e-05	No	0.00112706	0.00115894	0.330829	No					-	0.00114242	0.00116021	0.324812	No	-5.09
SHROOM3	rs13146355	4:76490987	A/G	-0.008402	0.002135	8.38e-05	4.19e-05	aPTT	-0.00728037	0.00229553	0.00152353	Yes	0.0411319	0.0426514	0.334895	No					No	0.0424602	0.0427015	0.320091	No	-13.35
SHROOM3	rs13146355	4:76490987	A/G	-0.008402	0.002135	8.38e-05	4.19e-05	Fibrinogen	-0.00793467	0.00196327	5.3491e-05	No	-0.598139	0.874399	0.493954	No					-	-0.491711	0.875147	0.574223	No	-5.56
SHROOM3	rs13146355	4:76490987	A/G	-0.008402	0.002135	8.38e-05	4.19e-05	AT	-0.00800046	0.00196373	4.65418e-05	No	0.236851	0.156715	0.13073	No					-	0.244864	0.156891	0.11862	No	-4.78
SHROOM3	rs13146355	4:76490987	A/G	-0.008402	0.002135	8.38e-05	4.19e-05	BGlucose	-0.00803167	0.00196131	4.25371e-05	No	-0.11875	0.208205	0.568452	No					-	-0.15229	0.208316	0.464765	No	-4.41
SHROOM3	rs13146355	4:76490987	A/G	-0.008402	0.002135	8.38e-05	4.19e-05	Urate	-0.00765673	0.0019037	5.81196e-05	No	0.0141153	0.0195349	0.469962	No					-	-0.00510653	0.0189659	0.787744	No	-8.87
SHROOM3	rs13146355	4:76490987	A/G	-0.008402	0.002135	8.38e-05	4.19e-05	AST GOT	-0.00817965	0.00196456	3.15864e-05	No	-0.109255	0.125884	0.385469	No					-	-0.137311	0.125853	0.275279	No	-2.65
SHROOM3	rs13146355	4:76490987	A/G	-0.008402	0.002135	8.38e-05	4.19e-05	ALT GPT	-0.00803962	0.0019629	4.24e-05	No	-0.120847	0.209613	0.564274	No					-	-0.136257	0.209819	0.516092	No	-4.31
SHROOM3	rs13146355	4:76490987	A/G	-0.008402	0.002135	8.38e-05	4.19e-05	GGT	-0.00799204	0.00196255	4.69098e-05	No	-0.0827765	0.469014	0.859912	No					-	-0.104347	0.469532	0.824134	No	-4.88
SHROOM3	rs13146355	4:76490987	A/G	-0.008402	0.002135	8.38e-05	4.19e-05	ALP	-0.00797927	0.00196345	4.86245e-05	No	-0.908542	0.298931	0.00237732	No					-	-0.902787	0.29927	0.00256233	No	-5.03
SHROOM3	rs13146355	4:76490987	A/G	-0.008402	0.002135	8.38e-05	4.19e-05	TB	-0.00790554	0.0019616	5.61491e-05	No	0.00922354	0.0067995	0.17497	No					-	0.00705552	0.006788	0.298639	No	-5.91
SHROOM3	rs13146355	4:76490987	A/G	-0.008402	0.002135	8.38e-05	4.19e-05	DB	-0.00786336	0.00196191	6.16689e-05	No	0.00387871	0.00178991	0.0302589	No					-	0.00332497	0.00178784	0.0629479	No	-6.41
SHROOM3	rs13146355	4:76490987	A/G	-0.008402	0.002135	8.38e-05	4.19e-05	Lipase	-0.00784317	0.00195186	5.90417e-05	No	0.180989	0.257342	0.481885	No					-	0.0748234	0.256237	0.770286	No	-6.65
SHROOM3	rs13146355	4:76490987	A/G	-0.008402	0.002135	8.38e-05	4.19e-05	TC	-0.00802454	0.00196301	4.38689e-05	No	-1.18198	0.607681	0.0517954	No					-	-1.21766	0.608361	0.0453613	No	-4.49
SHROOM3	rs13146355	4:76490987	A/G	-0.008402	0.002135	8.38e-05	4.19e-05	HDL	-0.00790296	0.00196207	5.66973e-05	No	-0.291641	0.193236	0.131266	No					-	-0.271641	0.19338	0.160142	No	-5.94
SHROOM3	rs13146355	4:76490987	A/G	-0.008402	0.002135	8.38e-05	4.19e-05	LDL	-0.00800733	0.00196309	4.55872e-05	No	-1.00439	0.530406	0.0583023	No					-	-1.01732	0.531041	0.0554313	No	-4.7
SHROOM3	rs13146355	4:76490987	A/G	-0.008402	0.002135	8.38e-05	4.19e-05	TG	-0.00791533	0.00195865	5.35665e-05	No	0.481777	1.01488	0.635	No					-	0.221075	1.01394	0.827405	No	-5.79
SHROOM3	rs13146355	4:76490987	A/G	-0.008402	0.002135	8.38e-05	4.19e-05	Sodium	-0.00797218	0.00200632	7.13271e-05	No	-0.0363883	0.0290783	0.210823	No					-	-0.0397817	0.029101	0.17165	No	-5.12
SHROOM3	rs13146355	4:76490987	A/G	-0.008402	0.002135	8.38e-05	4.19e-05	Potassium	-0.00792077	0.00195669	5.20348e-05	No	0.00148371	0.00533475	0.780924	No					-	-0.000518095	0.00531569	0.922359	No	-5.73
SHROOM3	rs13146355	4:76490987	A/G	-0.008402	0.002135	8.38e-05	4.19e-05	Chlorine	-0.00787172	0.00196288	6.10811e-05	No	-0.0899132	0.0318888	0.00481797	No					-	-0.0869699	0.0319188	0.00644653	No	-6.31
SHROOM3	rs13146355	4:76490987	A/G	-0.008402	0.002135	8.38e-05	4.19e-05	Calcium	-0.00787453	0.00195565	5.70137e-05	No	0.000648376	0.00128175	0.612971	No					-	0.000199436	0.00127859	0.87605	No	-6.28
SHROOM3	rs13146355	4:76490987	A/G	-0.008402	0.002135	8.38e-05	4.19e-05	Phosphorus	-0.00797208	0.00196258	4.90113e-05	No	0.000868456	0.00711333	0.902831	No					-	-0.000426875	0.00711366	0.952151	No	-5.12
SHROOM3	rs13146355	4:76490987	A/G	-0.008402	0.002135	8.38e-05	4.19e-05	Magnesium	-0.00749209	0.00196017	0.00013308	Yes	0.00818773	0.0020419	6.11926e-05	Yes	0.005	0.001	6.27e-13	20700443	Yes	0.00765048	0.00203988	0.000177499	Yes	-10.83
SHROOM3	rs13146355	4:76490987	A/G	-0.008402	0.002135	8.38e-05	4.19e-05	Iron	-0.00800308	0.00196371	4.62701e-05	No	1.21627	0.585319	0.0377384	No					-	1.19886	0.586014	0.0408038	No	-4.75
SHROOM3	rs13146355	4:76490987	A/G	-0.008402	0.002135	8.38e-05	4.19e-05	Ferritin	-0.00798596	0.00196263	4.75709e-05	No	1.48252	1.8044	0.411315	No					-	1.47771	1.8065	0.413381	No	-4.95
SHROOM3	rs13146355	4:76490987	A/G	-0.008402	0.002135	8.38e-05	4.19e-05	Transferrin	-0.00795241	0.00196088	5.03936e-05	No	0.29836	0.636929	0.639484	No					-	0.185284	0.637102	0.771192	No	-5.35
SHROOM3	rs13146355	4:76490987	A/G	-0.008402	0.002135	8.38e-05	4.19e-05	TIBC	-0.00795217	0.00196139	5.06503e-05	No	0.373744	0.796334	0.638843	No					-	0.231964	0.796546	0.770895	No	-5.35
SHROOM3	rs13146355	4:76490987	A/G	-0.008402	0.002135	8.38e-05	4.19e-05	TS	-0.00809153	0.00196314	3.79041e-05	No	0.302865	0.205533	0.140632	No					-	0.320898	0.20574	0.118856	No	-3.7
SHROOM3	rs13146355	4:76490987	A/G	-0.008402	0.002135	8.38e-05	4.19e-05	Homocyst	-0.00762503	0.00193335	8.06976e-05	No	0.0240587	0.0630768	0.702901	No					-	-0.0303162	0.0615724	0.622471	No	-9.25
SHROOM3	rs13146355	4:76490987	A/G	-0.008402	0.002135	8.38e-05	4.19e-05	CRP	-0.00801262	0.00196236	4.47706e-05	No	-0.00569229	0.0078701	0.469524	No					-	-0.0060966	0.00787845	0.439048	No	-4.63
SHROOM3	rs13146355	4:76490987	A/G	-0.008402	0.002135	8.38e-05	4.19e-05	TSH	-0.00819262	0.00195743	2.87087e-05	No	-0.0253148	0.0183548	0.167867	No					-	-0.0308518	0.018326	0.0923101	No	-2.49
SHROOM3	rs13146355	4:76490987	A/G	-0.008402	0.002135	8.38e-05	4.19e-05	FT3	-0.0197308	0.0108896	0.0706634	Yes	0.0499703	0.0738057	0.498717	No					No	0.0639816	0.0736822	0.385665	No	134.83
SHROOM3	rs13146355	4:76490987	A/G	-0.008402	0.002135	8.38e-05	4.19e-05	FT4	-0.0184167	0.0108107	0.0891441	Yes	0.00836428	0.0176679	0.636143	No					No	0.00915659	0.0177364	0.605924	No	119.19
SHROOM3	rs13146355	4:76490987	A/G	-0.008402	0.002135	8.38e-05	4.19e-05	Cortisol	-0.00793542	0.00194415	4.50543e-05	No	0.0044995	0.0620879	0.942229	No					-	-0.0295081	0.0615764	0.631799	No	-5.55
SHROOM3	rs13146355	4:76490987	A/G	-0.008402	0.002135	8.38e-05	4.19e-05	WBC	-0.00805844	0.00196371	4.09805e-05	No	-0.0342682	0.0261289	0.189717	No					-	-0.0344106	0.0261589	0.188391	No	-4.09
SHROOM3	rs13146355	4:76490987	A/G	-0.008402	0.002135	8.38e-05	4.19e-05	RBC	-0.00793197	0.00196217	5.32871e-05	No	0.00901732	0.00654062	0.168029	No					-	0.00791745	0.00654321	0.226298	No	-5.59
SHROOM3	rs13146355	4:76490987	A/G	-0.008402	0.002135	8.38e-05	4.19e-05	HGB	-0.00789954	0.00196166	5.6915e-05	No	0.030984	0.0202572	0.126165	No					-	0.0273077	0.0202592	0.177715	No	-5.98
SHROOM3	rs13146355	4:76490987	A/G	-0.008402	0.002135	8.38e-05	4.19e-05	HCT	-0.00787823	0.00196094	5.92224e-05	No	0.0806374	0.0530735	0.128705	No					-	0.0695595	0.0530586	0.18989	No	-6.23
SHROOM3	rs13146355	4:76490987	A/G	-0.008402	0.002135	8.38e-05	4.19e-05	MCV	-0.00803334	0.0019634	4.31845e-05	No	0.0156256	0.061568	0.79966	No					-	0.0138507	0.0616318	0.822191	No	-4.39
SHROOM3	rs13146355	4:76490987	A/G	-0.008402	0.002135	8.38e-05	4.19e-05	MCH	-0.00803876	0.00196357	4.27367e-05	No	0.00506224	0.0249825	0.839428	No					-	0.00503765	0.0250114	0.840379	No	-4.32
SHROOM3	rs13146355	4:76490987	A/G	-0.008402	0.002135	8.38e-05	4.19e-05	MCHC	-0.0080438	0.00196352	4.22504e-05	No	0.00249927	0.0151077	0.868609	No					-	0.00294482	0.0151256	0.845639	No	-4.26
SHROOM3	rs13146355	4:76490987	A/G	-0.008402	0.002135	8.38e-05	4.19e-05	RDW	-0.0080315	0.00196338	4.33499e-05	No	-0.00482731	0.0143935	0.737345	No					-	-0.0038406	0.0144094	0.789833	No	-4.41
SHROOM3	rs13146355	4:76490987	A/G	-0.008402	0.002135	8.38e-05	4.19e-05	PLT	-0.00803734	0.00196248	4.24523e-05	No	-0.0814643	0.799854	0.918879	No					-	0.0639887	0.800186	0.936265	No	-4.34
SHROOM3	rs13146355	4:76490987	A/G	-0.008402	0.002135	8.38e-05	4.19e-05	MPV	-0.0080289	0.00196265	4.33133e-05	No	0.00690585	0.0124405	0.578832	No					-	0.00481211	0.0124458	0.699027	No	-4.44
SHROOM3	rs13146355	4:76490987	A/G	-0.008402	0.002135	8.38e-05	4.19e-05	Neutrophils	-0.00807918	0.00196295	3.88853e-05	No	0.0944812	0.122979	0.442343	No					-	0.10328	0.123062	0.40135	No	-3.84
SHROOM3	rs13146355	4:76490987	A/G	-0.008402	0.002135	8.38e-05	4.19e-05	Lymphocytes	-0.00807081	0.00196316	3.96822e-05	No	-0.080553	0.112701	0.47478	No					-	-0.0872117	0.112796	0.439435	No	-3.94
SHROOM3	rs13146355	4:76490987	A/G	-0.008402	0.002135	8.38e-05	4.19e-05	Monocytes	-0.00805092	0.0019636	4.16219e-05	No	0.0207889	0.0295886	0.482321	No					-	0.0224723	0.0296211	0.448075	No	-4.18
SHROOM3	rs13146355	4:76490987	A/G	-0.008402	0.002135	8.38e-05	4.19e-05	Eosinophils	-0.00813757	0.00196274	3.41055e-05	No	-0.0424425	0.0283804	0.134819	No					-	-0.0461191	0.0283988	0.10441	No	-3.15
SHROOM3	rs13146355	4:76490987	A/G	-0.008402	0.002135	8.38e-05	4.19e-05	Basophils	-0.00803702	0.0019636	4.29121e-05	No	0.00241625	0.00479959	0.614674	No					-	0.00230852	0.0048054	0.630953	No	-4.34
SHROOM3	rs13146355	4:76490987	A/G	-0.008402	0.002135	8.38e-05	4.19e-05	AntiTPO	-0.00799345	0.00196666	4.85056e-05	No	-0.887042	1.89655	0.64	No					-	-1.02983	1.89848	0.587522	No	-4.86
SHROOM3	rs13146355	4:76490987	A/G	-0.008402	0.002135	8.38e-05	4.19e-05	Urine pH	-0.00779983	0.00195544	6.68826e-05	No	-0.00939448	0.00952827	0.324177	No					-	-0.00596693	0.00950638	0.53023	No	-7.17
SHROOM3	rs13146355	4:76490987	A/G	-0.008402	0.002135	8.38e-05	4.19e-05	UGlucose	-0.00803448	0.00196093	4.21281e-05	No	-0.998273	0.692599	0.149519	No					-	-1.08042	0.693148	0.119095	No	-4.37
SHROOM3	rs13146355	4:76490987	A/G	-0.008402	0.002135	8.38e-05	4.19e-05	UProteins	-0.00813265	0.00195704	3.27128e-05	No	-0.16037	0.12107	0.185332	No					-	-0.194669	0.120927	0.107473	No	-3.21
SHROOM3	rs13146355	4:76490987	A/G	-0.008402	0.002135	8.38e-05	4.19e-05	UHGB	-0.00792891	0.00196159	5.337e-05	No	0.00222737	0.00180623	0.217544	No					-	0.00215933	0.00180831	0.232461	No	-5.63
SHROOM3	rs10008637	4:76492991	C/T	-0.008764	0.002132	3.99e-05	1.995e-05	Height	-0.00816438	0.00196102	3.16251e-05	No	0.160585	0.133422	0.228777	No					-	0.131268	0.133454	0.325327	No	-6.84
SHROOM3	rs10008637	4:76492991	C/T	-0.008764	0.002132	3.99e-05	1.995e-05	Weight	-0.00824537	0.00195954	2.60104e-05	No	0.20034	0.21848	0.35918	No					-	0.154918	0.218449	0.478233	No	-5.92
SHROOM3	rs10008637	4:76492991	C/T	-0.008764	0.002132	3.99e-05	1.995e-05	BMI	-0.00836196	0.00196138	2.03268e-05	No	0.022202	0.06662	0.738942	No					-	0.0149481	0.0666771	0.822617	No	-4.59
SHROOM3	rs10008637	4:76492991	C/T	-0.008764	0.002132	3.99e-05	1.995e-05	Body Fat	-0.00816616	0.00196011	3.12352e-05	No	0.0717321	0.137011	0.600603	No					-	0.0762842	0.137218	0.578267	No	-6.82
SHROOM3	rs10008637	4:76492991	C/T	-0.008764	0.002132	3.99e-05	1.995e-05	Visceral Fat	-0.00813278	0.00196041	3.3742e-05	No	0.0397498	0.0630006	0.528092	No					-	0.0298534	0.0630309	0.635773	No	-7.2
SHROOM3	rs10008637	4:76492991	C/T	-0.008764	0.002132	3.99e-05	1.995e-05	SBP	-0.00826603	0.00198568	3.17015e-05	No	-0.0882489	0.239161	0.712141	No					-	-0.104596	0.239503	0.662322	No	-5.68
SHROOM3	rs10008637	4:76492991	C/T	-0.008764	0.002132	3.99e-05	1.995e-05	DBP	-0.00825331	0.00198583	3.26455e-05	No	-0.0601579	0.136784	0.66009	No					-	-0.0591346	0.136996	0.666004	No	-5.83
SHROOM3	rs10008637	4:76492991	C/T	-0.008764	0.002132	3.99e-05	1.995e-05	Pulse Rate	-0.00813067	0.00198455	4.21913e-05	No	-0.218586	0.129482	0.0914123	No					-	-0.191659	0.129576	0.139137	No	-7.23
SHROOM3	rs10008637	4:76492991	C/T	-0.008764	0.002132	3.99e-05	1.995e-05	HbA1c	-0.00838927	0.00195986	1.88155e-05	No	-0.000233518	0.00647463	0.97123	No					-	-0.00109205	0.00647945	0.866161	No	-4.28
SHROOM3	rs10008637	4:76492991	C/T	-0.008764	0.002132	3.99e-05	1.995e-05	SAlb	-0.00805618	0.00195484	3.80005e-05	No	0.00732282	0.00364308	0.0444511	No					-	0.00619573	0.00363879	0.0886567	No	-8.08
SHROOM3	rs10008637	4:76492991	C/T	-0.008764	0.002132	3.99e-05	1.995e-05	SCr	-0.00330866	0.0012178	0.00660053	Yes	0.00657734	0.00200909	0.00106469	No	0.0520574	0.00355426	1e-48	35213538	Yes	-0.000120617	0.00124923	0.923083	Yes	-62.25
SHROOM3	rs10008637	4:76492991	C/T	-0.008764	0.002132	3.99e-05	1.995e-05	UAlb	-0.00840872	0.00195163	1.65869e-05	No	-1.13699	0.929987	0.221516	No					-	-1.50953	0.927176	0.103536	No	-4.05
SHROOM3	rs10008637	4:76492991	C/T	-0.008764	0.002132	3.99e-05	1.995e-05	UCr	-0.00848022	0.00193978	1.24497e-05	No	-0.870171	1.00867	0.388327	No					-	-1.45223	1.00013	0.146522	No	-3.24
SHROOM3	rs10008637	4:76492991	C/T	-0.008764	0.002132	3.99e-05	1.995e-05	UACR	-0.00852601	0.00194945	1.23472e-05	No	-1.8785	1.1592	0.105153	No					-	-2.45516	1.15323	0.0332834	No	-2.72
SHROOM3	rs10008637	4:76492991	C/T	-0.008764	0.002132	3.99e-05	1.995e-05	PTT	-0.00836264	0.00195565	1.91918e-05	No	0.0594126	0.175992	0.735681	No					-	0.117284	0.175755	0.504587	No	-4.58
SHROOM3	rs10008637	4:76492991	C/T	-0.008764	0.002132	3.99e-05	1.995e-05	INR PT	-0.00823794	0.00195648	2.56922e-05	No	0.00165832	0.00283911	0.559166	No					-	0.000845018	0.00283663	0.76579	No	-6
SHROOM3	rs10008637	4:76492991	C/T	-0.008764	0.002132	3.99e-05	1.995e-05	aPTT ratio	-0.00832487	0.00196067	2.19637e-05	No	0.0012378	0.00115724	0.284818	No					-	0.0012541	0.0011586	0.279089	No	-5.01
SHROOM3	rs10008637	4:76492991	C/T	-0.008764	0.002132	3.99e-05	1.995e-05	aPTT	-0.00775079	0.00228997	0.000716945	Yes	0.0444652	0.0425518	0.296078	No					No	0.045855	0.0426062	0.281856	No	-11.56
SHROOM3	rs10008637	4:76492991	C/T	-0.008764	0.002132	3.99e-05	1.995e-05	Fibrinogen	-0.00827858	0.00196028	2.43006e-05	No	-0.726701	0.873115	0.405255	No					-	-0.61747	0.873928	0.479865	No	-5.54
SHROOM3	rs10008637	4:76492991	C/T	-0.008764	0.002132	3.99e-05	1.995e-05	AT	-0.00834916	0.0019607	2.07892e-05	No	0.22899	0.156488	0.143414	No					-	0.237373	0.156675	0.129787	No	-4.73
SHROOM3	rs10008637	4:76492991	C/T	-0.008764	0.002132	3.99e-05	1.995e-05	BGlucose	-0.00837709	0.0019581	1.90165e-05	No	-0.120058	0.20788	0.563592	No					-	-0.15493	0.208006	0.456389	No	-4.41
SHROOM3	rs10008637	4:76492991	C/T	-0.008764	0.002132	3.99e-05	1.995e-05	Urate	-0.0079488	0.00190062	2.91114e-05	No	0.0162706	0.0195043	0.404183	No					-	-0.00378082	0.0189376	0.841762	No	-9.3
SHROOM3	rs10008637	4:76492991	C/T	-0.008764	0.002132	3.99e-05	1.995e-05	AST GOT	-0.00852228	0.00196156	1.40869e-05	No	-0.120619	0.1257	0.337289	No					-	-0.149873	0.125677	0.233082	No	-2.76
SHROOM3	rs10008637	4:76492991	C/T	-0.008764	0.002132	3.99e-05	1.995e-05	ALT GPT	-0.00838647	0.00195969	1.89049e-05	No	-0.130613	0.209286	0.532582	No					-	-0.146826	0.209507	0.483433	No	-4.31
SHROOM3	rs10008637	4:76492991	C/T	-0.008764	0.002132	3.99e-05	1.995e-05	GGT	-0.00833024	0.00195953	2.1459e-05	No	-0.133265	0.468326	0.77599	No					-	-0.156114	0.468876	0.739175	No	-4.95
SHROOM3	rs10008637	4:76492991	C/T	-0.008764	0.002132	3.99e-05	1.995e-05	ALP	-0.00832442	0.00196034	2.19157e-05	No	-0.959388	0.298448	0.00131042	No					-	-0.953805	0.298808	0.00141705	No	-5.02
SHROOM3	rs10008637	4:76492991	C/T	-0.008764	0.002132	3.99e-05	1.995e-05	TB	-0.00823598	0.0019586	2.63291e-05	No	0.00962888	0.0067895	0.156163	No					-	0.00741631	0.00677851	0.273941	No	-6.02
SHROOM3	rs10008637	4:76492991	C/T	-0.008764	0.002132	3.99e-05	1.995e-05	DB	-0.00820926	0.00195868	2.79827e-05	No	0.00386176	0.00178711	0.0307265	No					-	0.00329356	0.00178518	0.0650748	No	-6.33
SHROOM3	rs10008637	4:76492991	C/T	-0.008764	0.002132	3.99e-05	1.995e-05	Lipase	-0.00821301	0.00194864	2.52226e-05	No	0.14977	0.256943	0.55998	No					-	0.0387722	0.255856	0.879554	No	-6.29
SHROOM3	rs10008637	4:76492991	C/T	-0.008764	0.002132	3.99e-05	1.995e-05	TC	-0.0083658	0.00195974	1.98294e-05	No	-1.09355	0.606749	0.0715277	No					-	-1.13037	0.607472	0.0628043	No	-4.54
SHROOM3	rs10008637	4:76492991	C/T	-0.008764	0.002132	3.99e-05	1.995e-05	HDL	-0.00824791	0.00195886	2.56933e-05	No	-0.292474	0.192934	0.129568	No					-	-0.271472	0.193092	0.159779	No	-5.89
SHROOM3	rs10008637	4:76492991	C/T	-0.008764	0.002132	3.99e-05	1.995e-05	LDL	-0.00835185	0.00195985	2.04918e-05	No	-0.972711	0.529582	0.066276	No					-	-0.986081	0.530255	0.062966	No	-4.7
SHROOM3	rs10008637	4:76492991	C/T	-0.008764	0.002132	3.99e-05	1.995e-05	TG	-0.00824916	0.00195545	2.48032e-05	No	0.570031	1.01329	0.57375	No					-	0.297893	1.01243	0.768584	No	-5.87
SHROOM3	rs10008637	4:76492991	C/T	-0.008764	0.002132	3.99e-05	1.995e-05	Sodium	-0.0083887	0.00200291	2.83601e-05	No	-0.0393472	0.0290308	0.175334	No					-	-0.0429203	0.0290559	0.139664	No	-4.28
SHROOM3	rs10008637	4:76492991	C/T	-0.008764	0.002132	3.99e-05	1.995e-05	Potassium	-0.00824109	0.00195369	2.48397e-05	No	0.00192971	0.00532692	0.717168	No					-	-0.000161213	0.00530827	0.975772	No	-5.97
SHROOM3	rs10008637	4:76492991	C/T	-0.008764	0.002132	3.99e-05	1.995e-05	Chlorine	-0.00822166	0.00195961	2.74507e-05	No	-0.0861616	0.03184	0.00681972	No					-	-0.0830922	0.0318722	0.0091462	No	-6.19
SHROOM3	rs10008637	4:76492991	C/T	-0.008764	0.002132	3.99e-05	1.995e-05	Calcium	-0.00824749	0.0019523	2.41561e-05	No	0.000647403	0.00127966	0.612924	No					-	0.000177678	0.0012766	0.88931	No	-5.89
SHROOM3	rs10008637	4:76492991	C/T	-0.008764	0.002132	3.99e-05	1.995e-05	Phosphorus	-0.00831216	0.00195954	2.23612e-05	No	0.000481962	0.00710286	0.945903	No					-	-0.000869492	0.00710368	0.902585	No	-5.16
SHROOM3	rs10008637	4:76492991	C/T	-0.008764	0.002132	3.99e-05	1.995e-05	Magnesium	-0.00785565	0.00195685	6.00187e-05	Yes	0.00788418	0.00203883	0.000110865	No					No	0.00732478	0.00203696	0.000324756	No	-10.36
SHROOM3	rs10008637	4:76492991	C/T	-0.008764	0.002132	3.99e-05	1.995e-05	Iron	-0.00834969	0.00196046	2.07156e-05	No	1.15325	0.584419	0.0484845	No					-	1.1351	0.585156	0.0524277	No	-4.73
SHROOM3	rs10008637	4:76492991	C/T	-0.008764	0.002132	3.99e-05	1.995e-05	Ferritin	-0.00833163	0.00195939	2.13624e-05	No	1.21083	1.8016	0.501544	No					-	1.20432	1.80383	0.504376	No	-4.93
SHROOM3	rs10008637	4:76492991	C/T	-0.008764	0.002132	3.99e-05	1.995e-05	Transferrin	-0.0082888	0.00195768	2.31603e-05	No	0.365293	0.635931	0.565695	No					-	0.247856	0.63615	0.696827	No	-5.42
SHROOM3	rs10008637	4:76492991	C/T	-0.008764	0.002132	3.99e-05	1.995e-05	TIBC	-0.0082884	0.00195819	2.32967e-05	No	0.457401	0.795087	0.565112	No					-	0.31016	0.795358	0.696573	No	-5.43
SHROOM3	rs10008637	4:76492991	C/T	-0.008764	0.002132	3.99e-05	1.995e-05	TS	-0.00843011	0.00195989	1.71373e-05	No	0.270038	0.205218	0.18825	No					-	0.288758	0.205439	0.159885	No	-3.81
SHROOM3	rs10008637	4:76492991	C/T	-0.008764	0.002132	3.99e-05	1.995e-05	Homocyst	-0.0080224	0.00193088	3.28297e-05	No	0.0214899	0.063002	0.733037	No					-	-0.035589	0.0615037	0.562839	No	-8.46
SHROOM3	rs10008637	4:76492991	C/T	-0.008764	0.002132	3.99e-05	1.995e-05	CRP	-0.00836049	0.00195916	1.99571e-05	No	-0.00639449	0.00785775	0.41579	No					-	-0.00682406	0.00786666	0.385707	No	-4.6
SHROOM3	rs10008637	4:76492991	C/T	-0.008764	0.002132	3.99e-05	1.995e-05	TSH	-0.00853059	0.00195421	1.28249e-05	No	-0.0244414	0.0183263	0.182338	No					-	-0.0302208	0.0182988	0.0986644	No	-2.66
SHROOM3	rs10008637	4:76492991	C/T	-0.008764	0.002132	3.99e-05	1.995e-05	FT3	-0.0218782	0.0108308	0.0439716	Yes	0.0433863	0.0734894	0.555233	No					No	0.0590878	0.07343	0.421426	No	149.64
SHROOM3	rs10008637	4:76492991	C/T	-0.008764	0.002132	3.99e-05	1.995e-05	FT4	-0.0206378	0.010756	0.0556441	Yes	0.00770616	0.0175948	0.661608	No					No	0.00859919	0.0176779	0.626891	No	135.48
SHROOM3	rs10008637	4:76492991	C/T	-0.008764	0.002132	3.99e-05	1.995e-05	Cortisol	-0.00833765	0.0019408	1.75546e-05	No	-0.00229495	0.0619866	0.970467	No					-	-0.0379481	0.0614802	0.53709	No	-4.86
SHROOM3	rs10008637	4:76492991	C/T	-0.008764	0.002132	3.99e-05	1.995e-05	WBC	-0.00840568	0.00196052	1.82393e-05	No	-0.0374013	0.0260877	0.151696	No					-	-0.0375895	0.0261196	0.150144	No	-4.09
SHROOM3	rs10008637	4:76492991	C/T	-0.008764	0.002132	3.99e-05	1.995e-05	RBC	-0.00828613	0.00195892	2.35812e-05	No	0.00829361	0.00653051	0.204122	No					-	0.00714576	0.00653357	0.274113	No	-5.45
SHROOM3	rs10008637	4:76492991	C/T	-0.008764	0.002132	3.99e-05	1.995e-05	HGB	-0.00826198	0.00195839	2.47801e-05	No	0.027215	0.0202262	0.178484	No					-	0.0233612	0.0202295	0.248197	No	-5.73
SHROOM3	rs10008637	4:76492991	C/T	-0.008764	0.002132	3.99e-05	1.995e-05	HCT	-0.00825119	0.00195764	2.52109e-05	No	0.0668141	0.0529926	0.207403	No					-	0.0551927	0.0529813	0.297558	No	-5.85
SHROOM3	rs10008637	4:76492991	C/T	-0.008764	0.002132	3.99e-05	1.995e-05	MCV	-0.00838541	0.00196018	1.90411e-05	No	0.000850669	0.0614722	0.988959	No					-	-0.00112604	0.0615403	0.985402	No	-4.32
SHROOM3	rs10008637	4:76492991	C/T	-0.008764	0.002132	3.99e-05	1.995e-05	MCH	-0.00838562	0.00196034	1.90633e-05	No	0.0017081	0.0249436	0.945406	No					-	0.0016464	0.0249742	0.94744	No	-4.32
SHROOM3	rs10008637	4:76492991	C/T	-0.008764	0.002132	3.99e-05	1.995e-05	MCHC	-0.00839123	0.00196031	1.88143e-05	No	0.00432206	0.0150841	0.774478	No					-	0.00479404	0.0151031	0.75093	No	-4.25
SHROOM3	rs10008637	4:76492991	C/T	-0.008764	0.002132	3.99e-05	1.995e-05	RDW	-0.00838242	0.00196015	1.91672e-05	No	-0.00213082	0.0143711	0.882132	No					-	-0.00110042	0.014388	0.939038	No	-4.35
SHROOM3	rs10008637	4:76492991	C/T	-0.008764	0.002132	3.99e-05	1.995e-05	PLT	-0.00838859	0.00195926	1.87341e-05	No	-0.0109439	0.798607	0.989067	No					-	0.139299	0.798995	0.861599	No	-4.28
SHROOM3	rs10008637	4:76492991	C/T	-0.008764	0.002132	3.99e-05	1.995e-05	MPV	-0.008379	0.00195943	1.91827e-05	No	0.00608797	0.0124212	0.624055	No					-	0.00390546	0.0124274	0.753328	No	-4.39
SHROOM3	rs10008637	4:76492991	C/T	-0.008764	0.002132	3.99e-05	1.995e-05	Neutrophils	-0.0084372	0.00195977	1.68411e-05	No	0.123738	0.122784	0.313592	No					-	0.133197	0.122877	0.278396	No	-3.73
SHROOM3	rs10008637	4:76492991	C/T	-0.008764	0.002132	3.99e-05	1.995e-05	Lymphocytes	-0.00842751	0.00195998	1.72554e-05	No	-0.10924	0.112523	0.331661	No					-	-0.11642	0.112626	0.301308	No	-3.84
SHROOM3	rs10008637	4:76492991	C/T	-0.008764	0.002132	3.99e-05	1.995e-05	Monocytes	-0.00839865	0.00196041	1.85141e-05	No	0.0255895	0.029542	0.386397	No					-	0.0273176	0.0295766	0.355706	No	-4.17
SHROOM3	rs10008637	4:76492991	C/T	-0.008764	0.002132	3.99e-05	1.995e-05	Eosinophils	-0.00849494	0.00195957	1.47103e-05	No	-0.047534	0.0283353	0.0934653	No					-	-0.0513883	0.0283556	0.0699728	No	-3.07
SHROOM3	rs10008637	4:76492991	C/T	-0.008764	0.002132	3.99e-05	1.995e-05	Basophils	-0.00838279	0.00196038	1.91929e-05	No	0.00220886	0.00479211	0.644854	No					-	0.00209728	0.00479826	0.662054	No	-4.35
SHROOM3	rs10008637	4:76492991	C/T	-0.008764	0.002132	3.99e-05	1.995e-05	AntiTPO	-0.00834077	0.00196344	2.17582e-05	No	-1.18962	1.89356	0.529857	No					-	-1.33813	1.89562	0.480262	No	-4.83
SHROOM3	rs10008637	4:76492991	C/T	-0.008764	0.002132	3.99e-05	1.995e-05	Urine pH	-0.00815456	0.00195222	2.9776e-05	No	-0.00909186	0.00951335	0.33925	No					-	-0.00552438	0.00949219	0.560585	No	-6.95
SHROOM3	rs10008637	4:76492991	C/T	-0.008764	0.002132	3.99e-05	1.995e-05	UGlucose	-0.00839278	0.00195774	1.82809e-05	No	-1.10263	0.691499	0.110843	No					-	-1.18863	0.692095	0.085931	No	-4.24
SHROOM3	rs10008637	4:76492991	C/T	-0.008764	0.002132	3.99e-05	1.995e-05	UProteins	-0.00851633	0.00195388	1.32137e-05	No	-0.190598	0.120876	0.114871	No					-	-0.226463	0.120741	0.0607377	No	-2.83
SHROOM3	rs10008637	4:76492991	C/T	-0.008764	0.002132	3.99e-05	1.995e-05	UHGB	-0.00828217	0.00195832	2.36557e-05	No	0.00187044	0.00180344	0.29969	No					-	0.00179845	0.00180565	0.319267	No	-5.5
SHROOM3	rs5020545	4:76493835	T/C	-0.007994	0.002152	0.000205	0.0001025	Height	-0.00763516	0.00198268	0.000118399	No	0.0219467	0.134913	0.87078	No					-	-0.00438989	0.134907	0.974042	No	-4.49
SHROOM3	rs5020545	4:76493835	T/C	-0.007994	0.002152	0.000205	0.0001025	Weight	-0.00768475	0.00198142	0.000105813	No	0.034169	0.220934	0.877094	No					-	-0.00929612	0.22084	0.966424	No	-3.87
SHROOM3	rs5020545	4:76493835	T/C	-0.007994	0.002152	0.000205	0.0001025	BMI	-0.00774091	0.0019834	9.56837e-05	No	0.00720509	0.0673664	0.914828	No					-	-0.000183226	0.0674061	0.997831	No	-3.17
SHROOM3	rs5020545	4:76493835	T/C	-0.007994	0.002152	0.000205	0.0001025	Body Fat	-0.00745682	0.00198236	0.000169801	No	0.14266	0.138549	0.30319	No					-	0.144908	0.13872	0.296231	No	-6.72
SHROOM3	rs5020545	4:76493835	T/C	-0.007994	0.002152	0.000205	0.0001025	Visceral Fat	-0.00745151	0.00198255	0.000171875	No	0.0103764	0.0637121	0.870629	No					-	0.000538368	0.0637246	0.993259	No	-6.79
SHROOM3	rs5020545	4:76493835	T/C	-0.007994	0.002152	0.000205	0.0001025	SBP	-0.00762179	0.00200659	0.000146521	No	-0.218144	0.241656	0.366704	No					-	-0.235885	0.241935	0.329589	No	-4.66
SHROOM3	rs5020545	4:76493835	T/C	-0.007994	0.002152	0.000205	0.0001025	DBP	-0.0075914	0.00200676	0.000155916	No	-0.136037	0.13821	0.325004	No					-	-0.136908	0.138387	0.322534	No	-5.04
SHROOM3	rs5020545	4:76493835	T/C	-0.007994	0.002152	0.000205	0.0001025	Pulse Rate	-0.00749558	0.00200511	0.00018637	No	-0.227828	0.130818	0.0816154	No					-	-0.204579	0.130878	0.118054	No	-6.23
SHROOM3	rs5020545	4:76493835	T/C	-0.007994	0.002152	0.000205	0.0001025	HbA1c	-0.00769709	0.0019812	0.000102955	No	0.000755746	0.00654493	0.908075	No					-	-8.68121e-05	0.00654793	0.989422	No	-3.71
SHROOM3	rs5020545	4:76493835	T/C	-0.007994	0.002152	0.000205	0.0001025	SAlb	-0.00745577	0.00197601	0.00016212	No	0.00469522	0.00368338	0.202442	No					-	0.00367426	0.00367788	0.31781	No	-6.73
SHROOM3	rs5020545	4:76493835	T/C	-0.007994	0.002152	0.000205	0.0001025	SCr	-0.00387595	0.00123052	0.00163827	Yes	0.00492009	0.00203129	0.0154465	No					No	-0.00121789	0.00126248	0.334726	No	-51.51
SHROOM3	rs5020545	4:76493835	T/C	-0.007994	0.002152	0.000205	0.0001025	UAlb	-0.00767681	0.00197313	0.00010061	No	-1.11617	0.940207	0.235196	No					-	-1.45854	0.937098	0.119633	No	-3.97
SHROOM3	rs5020545	4:76493835	T/C	-0.007994	0.002152	0.000205	0.0001025	UCr	-0.00788452	0.00196125	5.85857e-05	No	-1.35951	1.01971	0.182488	No					-	-1.88463	1.01077	0.0622742	No	-1.37
SHROOM3	rs5020545	4:76493835	T/C	-0.007994	0.002152	0.000205	0.0001025	UACR	-0.00780488	0.00197094	7.54725e-05	No	-1.91533	1.17192	0.102217	No					-	-2.45053	1.16556	0.0355391	No	-2.37
SHROOM3	rs5020545	4:76493835	T/C	-0.007994	0.002152	0.000205	0.0001025	PTT	-0.00768177	0.00197636	0.00010221	No	0.0223109	0.177852	0.900172	No					-	0.0737081	0.177564	0.678073	No	-3.91
SHROOM3	rs5020545	4:76493835	T/C	-0.007994	0.002152	0.000205	0.0001025	INR PT	-0.00760182	0.00197717	0.000121396	No	0.00134777	0.00286912	0.638544	No					-	0.000608078	0.0028658	0.831968	No	-4.91
SHROOM3	rs5020545	4:76493835	T/C	-0.007994	0.002152	0.000205	0.0001025	aPTT ratio	-0.00768029	0.00198151	0.000106875	No	0.00170426	0.00116941	0.145046	No					-	0.00170454	0.00117046	0.14534	No	-3.92
SHROOM3	rs5020545	4:76493835	T/C	-0.007994	0.002152	0.000205	0.0001025	aPTT	-0.00721173	0.00231291	0.00182879	Yes	0.0728918	0.0429697	0.0898679	No					No	0.0733682	0.0430096	0.0880839	No	-9.79
SHROOM3	rs5020545	4:76493835	T/C	-0.007994	0.002152	0.000205	0.0001025	Fibrinogen	-0.00766257	0.00198095	0.00011036	No	-0.0101082	0.88237	0.99086	No					-	0.0811842	0.882935	0.926741	No	-4.15
SHROOM3	rs5020545	4:76493835	T/C	-0.007994	0.002152	0.000205	0.0001025	AT	-0.00769456	0.0019814	0.000103664	No	0.199814	0.158145	0.206445	No					-	0.207688	0.158291	0.189527	No	-3.75
SHROOM3	rs5020545	4:76493835	T/C	-0.007994	0.002152	0.000205	0.0001025	BGlucose	-0.00768197	0.00197959	0.000104863	No	-0.131738	0.210154	0.530762	No					-	-0.163148	0.21022	0.43772	No	-3.9
SHROOM3	rs5020545	4:76493835	T/C	-0.007994	0.002152	0.000205	0.0001025	Urate	-0.00782878	0.00192119	4.63708e-05	No	-0.00758408	0.0197181	0.700523	No					-	-0.0257448	0.0191376	0.178575	No	-2.07
SHROOM3	rs5020545	4:76493835	T/C	-0.007994	0.002152	0.000205	0.0001025	AST GOT	-0.00785281	0.00198325	7.56011e-05	No	-0.14959	0.12708	0.239172	No					-	-0.176548	0.12702	0.164584	No	-1.77
SHROOM3	rs5020545	4:76493835	T/C	-0.007994	0.002152	0.000205	0.0001025	ALT GPT	-0.0077018	0.00198121	0.00010196	No	-0.202217	0.211567	0.339193	No					-	-0.217342	0.211729	0.304676	No	-3.66
SHROOM3	rs5020545	4:76493835	T/C	-0.007994	0.002152	0.000205	0.0001025	GGT	-0.00764306	0.00198109	0.000115022	No	-0.347793	0.473444	0.462598	No					-	-0.372016	0.473862	0.43243	No	-4.39
SHROOM3	rs5020545	4:76493835	T/C	-0.007994	0.002152	0.000205	0.0001025	ALP	-0.00762445	0.00198198	0.000120362	No	-1.02639	0.301695	0.000671375	No					-	-1.02603	0.301969	0.000681916	No	-4.62
SHROOM3	rs5020545	4:76493835	T/C	-0.007994	0.002152	0.000205	0.0001025	TB	-0.00759999	0.00197993	0.000124537	No	0.00417166	0.00686436	0.543382	No					-	0.00246023	0.00685107	0.719527	No	-4.93
SHROOM3	rs5020545	4:76493835	T/C	-0.007994	0.002152	0.000205	0.0001025	DB	-0.00758123	0.00197992	0.000129406	No	0.00251205	0.00180692	0.164488	No					-	0.00204538	0.00180439	0.257008	No	-5.16
SHROOM3	rs5020545	4:76493835	T/C	-0.007994	0.002152	0.000205	0.0001025	Lipase	-0.00770904	0.00196991	9.16059e-05	No	-0.0924927	0.259757	0.721792	No					-	-0.196023	0.258574	0.448413	No	-3.56
SHROOM3	rs5020545	4:76493835	T/C	-0.007994	0.002152	0.000205	0.0001025	TC	-0.00766369	0.00198119	0.000110315	No	-1.02458	0.613399	0.0948845	No					-	-1.05368	0.613954	0.0861517	No	-4.13
SHROOM3	rs5020545	4:76493835	T/C	-0.007994	0.002152	0.000205	0.0001025	HDL	-0.00756295	0.00198027	0.00013471	No	-0.24532	0.195052	0.208522	No					-	-0.223381	0.195155	0.252388	No	-5.39
SHROOM3	rs5020545	4:76493835	T/C	-0.007994	0.002152	0.000205	0.0001025	LDL	-0.00765025	0.00198128	0.000113501	No	-0.862822	0.535398	0.10709	No					-	-0.874154	0.535923	0.102897	No	-4.3
SHROOM3	rs5020545	4:76493835	T/C	-0.007994	0.002152	0.000205	0.0001025	TG	-0.00763162	0.00197683	0.000113847	No	-0.0736442	1.02439	0.94269	No					-	-0.32483	1.0232	0.750898	No	-4.53
SHROOM3	rs5020545	4:76493835	T/C	-0.007994	0.002152	0.000205	0.0001025	Sodium	-0.00766563	0.00202536	0.000154745	No	-0.0469854	0.0293532	0.109477	No					-	-0.0500794	0.0293696	0.0881997	No	-4.11
SHROOM3	rs5020545	4:76493835	T/C	-0.007994	0.002152	0.000205	0.0001025	Potassium	-0.00753514	0.00197502	0.000136867	No	0.00210609	0.0053849	0.695723	No					-	0.000113493	0.00536449	0.983121	No	-5.74
SHROOM3	rs5020545	4:76493835	T/C	-0.007994	0.002152	0.000205	0.0001025	Chlorine	-0.00753148	0.00198097	0.000144422	No	-0.0790851	0.0321904	0.0140351	No					-	-0.07602	0.0322136	0.0182999	No	-5.79
SHROOM3	rs5020545	4:76493835	T/C	-0.007994	0.002152	0.000205	0.0001025	Calcium	-0.00747348	0.00197381	0.000153771	No	0.00125547	0.00129361	0.331813	No					-	0.000812051	0.00129017	0.529092	No	-6.51
SHROOM3	rs5020545	4:76493835	T/C	-0.007994	0.002152	0.000205	0.0001025	Phosphorus	-0.00754724	0.00198112	0.000140027	No	0.00608814	0.0071803	0.396517	No					-	0.0047277	0.00717916	0.510212	No	-5.59
SHROOM3	rs5020545	4:76493835	T/C	-0.007994	0.002152	0.000205	0.0001025	Magnesium	-0.0072336	0.00197781	0.0002561	Yes	0.00653981	0.00206163	0.00151766	No					No	0.00606762	0.00205908	0.00321849	No	-9.51
SHROOM3	rs5020545	4:76493835	T/C	-0.007994	0.002152	0.000205	0.0001025	Iron	-0.00765605	0.00198176	0.000112583	No	0.846538	0.590859	0.151967	No					-	0.831551	0.591431	0.159755	No	-4.23
SHROOM3	rs5020545	4:76493835	T/C	-0.007994	0.002152	0.000205	0.0001025	Ferritin	-0.00763684	0.00198084	0.000116276	No	-0.157387	1.82135	0.931141	No					-	-0.187182	1.82308	0.918224	No	-4.47
SHROOM3	rs5020545	4:76493835	T/C	-0.007994	0.002152	0.000205	0.0001025	Transferrin	-0.00754787	0.00197925	0.000137827	No	0.686214	0.642863	0.285801	No					-	0.588199	0.642903	0.36026	No	-5.58
SHROOM3	rs5020545	4:76493835	T/C	-0.007994	0.002152	0.000205	0.0001025	TIBC	-0.00754775	0.00197977	0.000138424	No	0.85928	0.803754	0.285057	No					-	0.736412	0.8038	0.359604	No	-5.58
SHROOM3	rs5020545	4:76493835	T/C	-0.007994	0.002152	0.000205	0.0001025	TS	-0.00770592	0.00198126	0.00010113	No	0.149611	0.207473	0.470856	No					-	0.166025	0.207638	0.423968	No	-3.6
SHROOM3	rs5020545	4:76493835	T/C	-0.007994	0.002152	0.000205	0.0001025	Homocyst	-0.00768519	0.00195195	8.30039e-05	No	-0.0218686	0.0636924	0.731345	No					-	-0.0751623	0.0621569	0.226601	No	-3.86
SHROOM3	rs5020545	4:76493835	T/C	-0.007994	0.002152	0.000205	0.0001025	CRP	-0.00765517	0.00198063	0.000111771	No	-0.0047652	0.00794385	0.548613	No					-	-0.00520028	0.00795055	0.513076	No	-4.24
SHROOM3	rs5020545	4:76493835	T/C	-0.007994	0.002152	0.000205	0.0001025	TSH	-0.00780366	0.00197563	7.86914e-05	No	-0.0207338	0.0185273	0.263127	No					-	-0.0261482	0.0184944	0.157437	No	-2.38
SHROOM3	rs5020545	4:76493835	T/C	-0.007994	0.002152	0.000205	0.0001025	FT3	-0.0186259	0.0109628	0.0900047	Yes	0.0318975	0.0743149	0.667966	No					No	0.0451786	0.0741762	0.542782	No	133
SHROOM3	rs5020545	4:76493835	T/C	-0.007994	0.002152	0.000205	0.0001025	FT4	-0.0177931	0.0108978	0.103216	Yes	0.00757324	0.0178073	0.670827	No					No	0.00833173	0.017872	0.641303	No	122.58
SHROOM3	rs5020545	4:76493835	T/C	-0.007994	0.002152	0.000205	0.0001025	Cortisol	-0.00758785	0.00196212	0.000110797	No	0.0104221	0.0626647	0.867912	No					-	-0.0228022	0.0621356	0.713645	No	-5.08
SHROOM3	rs5020545	4:76493835	T/C	-0.007994	0.002152	0.000205	0.0001025	WBC	-0.00770447	0.00198196	0.000102013	No	-0.0346575	0.026373	0.188833	No					-	-0.0350673	0.0263975	0.184065	No	-3.62
SHROOM3	rs5020545	4:76493835	T/C	-0.007994	0.002152	0.000205	0.0001025	RBC	-0.00765868	0.0019802	0.000110585	No	0.00233917	0.00660231	0.723125	No					-	0.00125689	0.00660337	0.849046	No	-4.19
SHROOM3	rs5020545	4:76493835	T/C	-0.007994	0.002152	0.000205	0.0001025	HGB	-0.0076596	0.00197963	0.00010987	No	0.00597144	0.0204488	0.770278	No					-	0.00219446	0.0204458	0.914529	No	-4.18
SHROOM3	rs5020545	4:76493835	T/C	-0.007994	0.002152	0.000205	0.0001025	HCT	-0.00766151	0.00197888	0.000108785	No	0.0125294	0.0535753	0.815095	No					-	0.00119155	0.0535472	0.982247	No	-4.16
SHROOM3	rs5020545	4:76493835	T/C	-0.007994	0.002152	0.000205	0.0001025	MCV	-0.00768582	0.00198164	0.000105761	No	0.00166106	0.0621434	0.978676	No					-	-0.00102337	0.0621942	0.986872	No	-3.86
SHROOM3	rs5020545	4:76493835	T/C	-0.007994	0.002152	0.000205	0.0001025	MCH	-0.0076876	0.00198181	0.000105516	No	-0.00173628	0.025216	0.945105	No					-	-0.00211328	0.0252396	0.933274	No	-3.83
SHROOM3	rs5020545	4:76493835	T/C	-0.007994	0.002152	0.000205	0.0001025	MCHC	-0.00768747	0.00198177	0.000105513	No	0.000599338	0.0152489	0.968649	No					-	0.00101061	0.0152636	0.947211	No	-3.83
SHROOM3	rs5020545	4:76493835	T/C	-0.007994	0.002152	0.000205	0.0001025	RDW	-0.00768819	0.00198161	0.000105222	No	0.000536429	0.0145281	0.970547	No					-	0.00147137	0.0145409	0.919403	No	-3.83
SHROOM3	rs5020545	4:76493835	T/C	-0.007994	0.002152	0.000205	0.0001025	PLT	-0.00775007	0.00198078	9.18896e-05	No	0.729329	0.807294	0.366323	No					-	0.861892	0.80744	0.285799	No	-3.05
SHROOM3	rs5020545	4:76493835	T/C	-0.007994	0.002152	0.000205	0.0001025	MPV	-0.00771103	0.00198088	9.97605e-05	No	0.00139817	0.0125572	0.911346	No					-	-0.000585915	0.0125597	0.962793	No	-3.54
SHROOM3	rs5020545	4:76493835	T/C	-0.007994	0.002152	0.000205	0.0001025	Neutrophils	-0.00773901	0.00198124	9.43876e-05	No	0.126522	0.124125	0.308079	No					-	0.135686	0.124182	0.274581	No	-3.19
SHROOM3	rs5020545	4:76493835	T/C	-0.007994	0.002152	0.000205	0.0001025	Lymphocytes	-0.00771747	0.0019814	9.88506e-05	No	-0.0821907	0.113754	0.469985	No					-	-0.0891935	0.113825	0.433294	No	-3.46
SHROOM3	rs5020545	4:76493835	T/C	-0.007994	0.002152	0.000205	0.0001025	Monocytes	-0.00768641	0.0019818	0.000105767	No	-0.00176402	0.0298657	0.952902	No					-	-0.000413109	0.0298922	0.988974	No	-3.85
SHROOM3	rs5020545	4:76493835	T/C	-0.007994	0.002152	0.000205	0.0001025	Eosinophils	-0.00779739	0.00198104	8.34038e-05	No	-0.0486961	0.0286446	0.0891602	No					-	-0.0520623	0.0286569	0.0692856	No	-2.46
SHROOM3	rs5020545	4:76493835	T/C	-0.007994	0.002152	0.000205	0.0001025	Basophils	-0.00768627	0.00198182	0.000105817	No	0.000375895	0.00484449	0.938154	No					-	0.000271853	0.00484929	0.955295	No	-3.85
SHROOM3	rs5020545	4:76493835	T/C	-0.007994	0.002152	0.000205	0.0001025	AntiTPO	-0.00764585	0.00198501	0.000117984	No	-0.98219	1.91434	0.607913	No					-	-1.12631	1.91587	0.556624	No	-4.36
SHROOM3	rs5020545	4:76493835	T/C	-0.007994	0.002152	0.000205	0.0001025	Urine pH	-0.00758315	0.00197365	0.000122685	No	-0.00239293	0.00961857	0.803534	No					-	0.000815359	0.00959417	0.932275	No	-5.14
SHROOM3	rs5020545	4:76493835	T/C	-0.007994	0.002152	0.000205	0.0001025	UGlucose	-0.0076604	0.00197932	0.000109425	No	-1.05594	0.699114	0.130972	No					-	-1.13235	0.699512	0.105529	No	-4.17
SHROOM3	rs5020545	4:76493835	T/C	-0.007994	0.002152	0.000205	0.0001025	UProteins	-0.00780087	0.00197547	7.90504e-05	No	-0.202501	0.122204	0.0975349	No					-	-0.234745	0.122032	0.0544283	No	-2.42
SHROOM3	rs5020545	4:76493835	T/C	-0.007994	0.002152	0.000205	0.0001025	UHGB	-0.00755365	0.00197993	0.000136928	No	0.0019051	0.00182327	0.296103	No					-	0.00183424	0.00182497	0.314883	No	-5.51
DAB2	rs2542713	5:39385539	C/A	0.007539	0.002115	0.0003671	0.00018355	Height	0.00748815	0.00196068	0.000134708	No	0.00787659	0.133423	0.952926	No					-	0.0338317	0.133406	0.79981	No	-0.67
DAB2	rs2542713	5:39385539	C/A	0.007539	0.002115	0.0003671	0.00018355	Weight	0.00774724	0.00195882	7.70428e-05	No	0.245406	0.218408	0.261205	No					-	0.283068	0.218298	0.194763	No	2.76
DAB2	rs2542713	5:39385539	C/A	0.007539	0.002115	0.0003671	0.00018355	BMI	0.00771441	0.00196054	8.38115e-05	No	0.0864553	0.0665843	0.194168	No					-	0.092198	0.0666183	0.166397	No	2.33
DAB2	rs2542713	5:39385539	C/A	0.007539	0.002115	0.0003671	0.00018355	Body Fat	0.00756142	0.00195855	0.000113762	No	0.0868322	0.136908	0.525941	No					-	0.0872928	0.137074	0.524249	No	0.3
DAB2	rs2542713	5:39385539	C/A	0.007539	0.002115	0.0003671	0.00018355	Visceral Fat	0.0076431	0.00195841	9.57412e-05	No	0.065351	0.0629372	0.299131	No					-	0.0716465	0.0629472	0.255064	No	1.38
DAB2	rs2542713	5:39385539	C/A	0.007539	0.002115	0.0003671	0.00018355	SBP	0.00784601	0.00198253	7.6243e-05	No	0.0951022	0.238805	0.690461	No					-	0.102439	0.239082	0.668319	No	4.07
DAB2	rs2542713	5:39385539	C/A	0.007539	0.002115	0.0003671	0.00018355	DBP	0.0078334	0.00198267	7.83926e-05	No	0.064133	0.136581	0.638679	No					-	0.060305	0.136755	0.659244	No	3.91
DAB2	rs2542713	5:39385539	C/A	0.007539	0.002115	0.0003671	0.00018355	Pulse Rate	0.00781589	0.00198109	8.02717e-05	No	0.035383	0.129307	0.784371	No					-	0.0177434	0.129362	0.890907	No	3.67
DAB2	rs2542713	5:39385539	C/A	0.007539	0.002115	0.0003671	0.00018355	HbA1c	0.00718578	0.00195773	0.00024335	No	-0.00215834	0.00646717	0.738585	No					-	-0.00141458	0.00646929	0.826919	No	-4.69
DAB2	rs2542713	5:39385539	C/A	0.007539	0.002115	0.0003671	0.00018355	SAlb	0.00735194	0.00195222	0.000166869	No	0.00381583	0.00363942	0.294446	No					-	0.00475737	0.00363333	0.190439	No	-2.48
DAB2	rs2542713	5:39385539	C/A	0.007539	0.002115	0.0003671	0.00018355	SCr	0.00341021	0.00121579	0.00504233	Yes	-0.00501034	0.00200671	0.012548	No					No	0.000808278	0.00124718	0.516945	No	-54.77
DAB2	rs2542713	5:39385539	C/A	0.007539	0.002115	0.0003671	0.00018355	UAlb	0.00733246	0.00194898	0.00016938	No	-0.168944	0.928833	0.855674	No					-	0.134428	0.925757	0.884549	No	-2.74
DAB2	rs2542713	5:39385539	C/A	0.007539	0.002115	0.0003671	0.00018355	UCr	0.00726328	0.00193703	0.000178036	No	-0.041546	1.00725	0.9671	No					-	0.487072	0.998399	0.625664	No	-3.66
DAB2	rs2542713	5:39385539	C/A	0.007539	0.002115	0.0003671	0.00018355	UACR	0.00740429	0.00194673	0.00014353	No	0.293754	1.15783	0.799724	No					-	0.692533	1.15157	0.547598	No	-1.79
DAB2	rs2542713	5:39385539	C/A	0.007539	0.002115	0.0003671	0.00018355	PTT	0.00745756	0.00195225	0.000134265	No	0.0790581	0.175685	0.652721	No					-	0.032037	0.175392	0.855069	No	-1.08
DAB2	rs2542713	5:39385539	C/A	0.007539	0.002115	0.0003671	0.00018355	INR PT	0.0074824	0.00195299	0.000128265	No	-0.000847383	0.00283421	0.764958	No					-	-0.000138705	0.00283073	0.960921	No	-0.75
DAB2	rs2542713	5:39385539	C/A	0.007539	0.002115	0.0003671	0.00018355	aPTT ratio	0.00752197	0.00195712	0.000122089	No	0.000498663	0.00115528	0.666015	No					-	0.000466369	0.00115624	0.686699	No	-0.23
DAB2	rs2542713	5:39385539	C/A	0.007539	0.002115	0.0003671	0.00018355	aPTT	0.00704016	0.00227535	0.00198265	No	-0.0200812	0.0422903	0.634917	No					-	-0.0218319	0.0423276	0.606024	No	-6.62
DAB2	rs2542713	5:39385539	C/A	0.007539	0.002115	0.0003671	0.00018355	Fibrinogen	0.0076043	0.00195706	0.000102742	No	-1.673	0.871468	0.054918	No					-	-1.73909	0.871957	0.046128	No	0.87
DAB2	rs2542713	5:39385539	C/A	0.007539	0.002115	0.0003671	0.00018355	AT	0.00751111	0.00195706	0.000124821	No	0.0643163	0.156231	0.680587	No					-	0.0569685	0.156365	0.71562	No	-0.37
DAB2	rs2542713	5:39385539	C/A	0.007539	0.002115	0.0003671	0.00018355	BGlucose	0.00729887	0.0019558	0.000191081	No	0.174127	0.207623	0.401675	No					-	0.200811	0.207665	0.333569	No	-3.19
DAB2	rs2542713	5:39385539	C/A	0.007539	0.002115	0.0003671	0.00018355	Urate	0.00786822	0.00189807	3.42009e-05	No	0.0258432	0.0194793	0.184639	No					-	0.0437865	0.0189017	0.0205489	No	4.37
DAB2	rs2542713	5:39385539	C/A	0.007539	0.002115	0.0003671	0.00018355	AST GOT	0.00722146	0.00195893	0.000228613	No	0.137547	0.125518	0.273179	No					-	0.16223	0.12544	0.19594	No	-4.21
DAB2	rs2542713	5:39385539	C/A	0.007539	0.002115	0.0003671	0.00018355	ALT GPT	0.00726065	0.00195748	0.000209045	No	0.227561	0.209025	0.276322	No					-	0.244958	0.209159	0.241561	No	-3.69
DAB2	rs2542713	5:39385539	C/A	0.007539	0.002115	0.0003671	0.00018355	GGT	0.00724233	0.00195714	0.000216351	No	-0.124043	0.467742	0.790864	No					-	-0.100508	0.468106	0.829996	No	-3.94
DAB2	rs2542713	5:39385539	C/A	0.007539	0.002115	0.0003671	0.00018355	ALP	0.00723917	0.00195702	0.000217527	No	0.0313831	0.298236	0.916196	No					-	0.0257277	0.298473	0.931311	No	-3.98
DAB2	rs2542713	5:39385539	C/A	0.007539	0.002115	0.0003671	0.00018355	TB	0.00723766	0.00195617	0.000216814	No	-0.00188949	0.00678215	0.780559	No					-	-0.0010159	0.00676821	0.88069	No	-4
DAB2	rs2542713	5:39385539	C/A	0.007539	0.002115	0.0003671	0.00018355	DB	0.00719878	0.00195578	0.000233743	No	-0.00146324	0.0017851	0.412409	No					-	-0.0011868	0.00178235	0.505515	No	-4.51
DAB2	rs2542713	5:39385539	C/A	0.007539	0.002115	0.0003671	0.00018355	Lipase	0.00730616	0.00194623	0.000174999	No	0.0822958	0.256632	0.748463	No					-	0.182665	0.255435	0.474556	No	-3.09
DAB2	rs2542713	5:39385539	C/A	0.007539	0.002115	0.0003671	0.00018355	TC	0.00722294	0.00195714	0.000224931	No	-0.0708512	0.606113	0.906946	No					-	-0.0437682	0.606597	0.942481	No	-4.19
DAB2	rs2542713	5:39385539	C/A	0.007539	0.002115	0.0003671	0.00018355	HDL	0.00730216	0.00195636	0.000190607	No	-0.208986	0.192709	0.278186	No					-	-0.22938	0.192784	0.234142	No	-3.14
DAB2	rs2542713	5:39385539	C/A	0.007539	0.002115	0.0003671	0.00018355	LDL	0.00724227	0.00195721	0.000216481	No	0.171622	0.529022	0.745631	No					-	0.178978	0.529482	0.735352	No	-3.94
DAB2	rs2542713	5:39385539	C/A	0.007539	0.002115	0.0003671	0.00018355	TG	0.00733147	0.00195312	0.0001752	No	0.830949	1.01205	0.411632	No					-	1.08021	1.01074	0.28522	No	-2.75
DAB2	rs2542713	5:39385539	C/A	0.007539	0.002115	0.0003671	0.00018355	Sodium	0.00767677	0.00199764	0.000122353	No	0.0285961	0.0289586	0.32343	No					-	0.0318813	0.028974	0.271211	No	1.83
DAB2	rs2542713	5:39385539	C/A	0.007539	0.002115	0.0003671	0.00018355	Potassium	0.00765087	0.00195213	8.9415e-05	No	0.0100044	0.00532123	0.0601238	No					-	0.0119268	0.0053001	0.0244514	No	1.48
DAB2	rs2542713	5:39385539	C/A	0.007539	0.002115	0.0003671	0.00018355	Chlorine	0.00721935	0.00195656	0.000225585	No	0.0144814	0.0318124	0.648966	No					-	0.0121645	0.031831	0.702351	No	-4.24
DAB2	rs2542713	5:39385539	C/A	0.007539	0.002115	0.0003671	0.00018355	Calcium	0.00717981	0.00195008	0.000232799	No	-0.000187068	0.0012782	0.883646	No					-	0.000190493	0.00127461	0.8812	No	-4.76
DAB2	rs2542713	5:39385539	C/A	0.007539	0.002115	0.0003671	0.00018355	Phosphorus	0.00720291	0.0019567	0.000233396	No	-0.00131282	0.00709232	0.85315	No					-	-0.000323116	0.0070903	0.963653	No	-4.46
DAB2	rs2542713	5:39385539	C/A	0.007539	0.002115	0.0003671	0.00018355	Magnesium	0.00709854	0.00195307	0.000279835	No	-0.0023124	0.00203772	0.256487	No					-	-0.00179196	0.00203487	0.378542	No	-5.84
DAB2	rs2542713	5:39385539	C/A	0.007539	0.002115	0.0003671	0.00018355	Iron	0.0072165	0.00195772	0.000228842	No	-0.650152	0.583733	0.265399	No					-	-0.632253	0.584226	0.279187	No	-4.28
DAB2	rs2542713	5:39385539	C/A	0.007539	0.002115	0.0003671	0.00018355	Ferritin	0.00724173	0.00195703	0.000216424	No	0.611655	1.79944	0.733928	No					-	0.620361	1.80094	0.730503	No	-3.94
DAB2	rs2542713	5:39385539	C/A	0.007539	0.002115	0.0003671	0.00018355	Transferrin	0.00737502	0.00195551	0.000163253	No	1.0264	0.635084	0.106091	No					-	1.13212	0.635024	0.0746479	No	-2.18
DAB2	rs2542713	5:39385539	C/A	0.007539	0.002115	0.0003671	0.00018355	TIBC	0.00737799	0.00195588	0.000162728	No	1.28395	0.793969	0.105881	No					-	1.41637	0.793891	0.0744404	No	-2.14
DAB2	rs2542713	5:39385539	C/A	0.007539	0.002115	0.0003671	0.00018355	TS	0.0072807	0.00195739	0.000200616	No	-0.24566	0.204953	0.230706	No					-	-0.261204	0.20509	0.202833	No	-3.43
DAB2	rs2542713	5:39385539	C/A	0.007539	0.002115	0.0003671	0.00018355	Homocyst	0.00708284	0.00192813	0.000240566	No	-0.0286336	0.0629116	0.649018	No					-	0.0226444	0.0613941	0.712257	No	-6.05
DAB2	rs2542713	5:39385539	C/A	0.007539	0.002115	0.0003671	0.00018355	CRP	0.0072042	0.00195693	0.000233177	No	-0.00927084	0.00784789	0.237505	No					-	-0.00879852	0.00785371	0.262612	No	-4.44
DAB2	rs2542713	5:39385539	C/A	0.007539	0.002115	0.0003671	0.00018355	TSH	0.00692984	0.00195237	0.000387792	No	-0.0397738	0.0183012	0.0297818	No					-	-0.0349649	0.0182683	0.0556525	No	-8.08
DAB2	rs2542713	5:39385539	C/A	0.007539	0.002115	0.0003671	0.00018355	FT3	0.00888843	0.0107449	0.408544	Yes	-0.02463	0.0726722	0.734827	No					No	-0.0307758	0.0723805	0.670896	No	17.9
DAB2	rs2542713	5:39385539	C/A	0.007539	0.002115	0.0003671	0.00018355	FT4	0.0094835	0.0106963	0.375751	Yes	-0.00834389	0.0174404	0.632578	No					No	-0.00873466	0.0174684	0.617297	No	25.79
DAB2	rs2542713	5:39385539	C/A	0.007539	0.002115	0.0003671	0.00018355	Cortisol	0.00706452	0.00193873	0.000269899	No	-0.0325983	0.0619145	0.598548	No					-	-0.00172596	0.0613856	0.97757	No	-6.29
DAB2	rs2542713	5:39385539	C/A	0.007539	0.002115	0.0003671	0.00018355	WBC	0.00721306	0.00195836	0.000231514	No	0.00217971	0.0260628	0.93335	No					-	0.00291183	0.0260837	0.911116	No	-4.32
DAB2	rs2542713	5:39385539	C/A	0.007539	0.002115	0.0003671	0.00018355	RBC	0.0072998	0.00195684	0.000192217	No	0.00710156	0.00652377	0.276371	No					-	0.00806764	0.00652384	0.216249	No	-3.17
DAB2	rs2542713	5:39385539	C/A	0.007539	0.002115	0.0003671	0.00018355	HGB	0.00732064	0.00195628	0.000183488	No	0.0234823	0.0202053	0.245188	No					-	0.0269804	0.0201993	0.181673	No	-2.9
DAB2	rs2542713	5:39385539	C/A	0.007539	0.002115	0.0003671	0.00018355	HCT	0.00733703	0.00195554	0.000176472	No	0.0613881	0.0529374	0.246224	No					-	0.0720186	0.0529013	0.173425	No	-2.68
DAB2	rs2542713	5:39385539	C/A	0.007539	0.002115	0.0003671	0.00018355	MCV	0.00721928	0.00195821	0.000228388	No	0.0157549	0.0614072	0.79752	No					-	0.0192465	0.0614493	0.754128	No	-4.24
DAB2	rs2542713	5:39385539	C/A	0.007539	0.002115	0.0003671	0.00018355	MCH	0.00721582	0.00195838	0.000230271	No	0.00856586	0.0249172	0.731024	No					-	0.00911766	0.0249372	0.714653	No	-4.29
DAB2	rs2542713	5:39385539	C/A	0.007539	0.002115	0.0003671	0.00018355	MCHC	0.00720371	0.00195836	0.000235889	No	0.00791861	0.0150681	0.599232	No					-	0.00741491	0.0150807	0.622955	No	-4.45
DAB2	rs2542713	5:39385539	C/A	0.007539	0.002115	0.0003671	0.00018355	RDW	0.00720385	0.00195819	0.000235515	No	0.00390779	0.0143559	0.785468	No					-	0.00316227	0.0143668	0.82579	No	-4.45
DAB2	rs2542713	5:39385539	C/A	0.007539	0.002115	0.0003671	0.00018355	PLT	0.00718981	0.00195731	0.000240658	No	0.253535	0.797761	0.750637	No					-	0.170166	0.797817	0.831105	No	-4.63
DAB2	rs2542713	5:39385539	C/A	0.007539	0.002115	0.0003671	0.00018355	MPV	0.00727117	0.00195679	0.000203597	No	-0.0100408	0.0124035	0.418237	No					-	-0.00818738	0.0124047	0.509254	No	-3.55
DAB2	rs2542713	5:39385539	C/A	0.007539	0.002115	0.0003671	0.00018355	Neutrophils	0.00726508	0.00195781	0.000207699	No	-0.123039	0.122655	0.315823	No					-	-0.137305	0.122695	0.263135	No	-3.63
DAB2	rs2542713	5:39385539	C/A	0.007539	0.002115	0.0003671	0.00018355	Lymphocytes	0.00725157	0.001958	0.000213728	No	0.10095	0.112405	0.36916	No					-	0.111812	0.112461	0.320134	No	-3.81
DAB2	rs2542713	5:39385539	C/A	0.007539	0.002115	0.0003671	0.00018355	Monocytes	0.00720942	0.00195836	0.000233213	No	0.00564273	0.0295119	0.848371	No					-	0.00529428	0.0295343	0.857738	No	-4.37
DAB2	rs2542713	5:39385539	C/A	0.007539	0.002115	0.0003671	0.00018355	Eosinophils	0.00725588	0.00195741	0.000210945	No	0.0192246	0.0283088	0.497088	No					-	0.0228724	0.0283175	0.419275	No	-3.76
DAB2	rs2542713	5:39385539	C/A	0.007539	0.002115	0.0003671	0.00018355	Basophils	0.00720931	0.00195839	0.000233311	No	-0.00148666	0.00478709	0.756144	No					-	-0.00142371	0.00479121	0.766358	No	-4.37
DAB2	rs2542713	5:39385539	C/A	0.007539	0.002115	0.0003671	0.00018355	AntiTPO	0.007139	0.00196056	0.00027261	No	-3.36054	1.89017	0.0754488	No					-	-3.29223	1.89147	0.0817896	No	-5.31
DAB2	rs2542713	5:39385539	C/A	0.007539	0.002115	0.0003671	0.00018355	Urine pH	0.0074861	0.00194965	0.000123932	No	-0.00767713	0.00950159	0.419119	No					-	-0.0106035	0.00947634	0.26319	No	-0.7
DAB2	rs2542713	5:39385539	C/A	0.007539	0.002115	0.0003671	0.00018355	UGlucose	0.00733934	0.00195474	0.000174573	No	0.0779603	0.690595	0.910121	No					-	0.151925	0.690941	0.825968	No	-2.65
DAB2	rs2542713	5:39385539	C/A	0.007539	0.002115	0.0003671	0.00018355	UProteins	0.00733141	0.00195094	0.000172325	No	-0.00163612	0.120718	0.989187	No					-	0.029489	0.120543	0.806744	No	-2.75
DAB2	rs2542713	5:39385539	C/A	0.007539	0.002115	0.0003671	0.00018355	UHGB	0.0073495	0.00195547	0.00017194	No	0.00140886	0.0018009	0.43405	No					-	0.00147997	0.00180241	0.411605	No	-2.51
DAB2	rs10062079	5:39393631	A/G	-0.007207	0.002113	0.0006486	0.0003243	Height	-0.00687492	0.00195924	0.000451795	No	-0.00678135	0.133302	0.959428	No					-	-0.0301313	0.133278	0.821145	No	-4.61
DAB2	rs10062079	5:39393631	A/G	-0.007207	0.002113	0.0006486	0.0003243	Weight	-0.00709991	0.00195733	0.000287774	No	-0.17653	0.218214	0.418547	No					-	-0.208758	0.218095	0.338495	No	-1.49
DAB2	rs10062079	5:39393631	A/G	-0.007207	0.002113	0.0006486	0.0003243	BMI	-0.00707879	0.00195903	0.000303656	No	-0.0627493	0.0665258	0.345584	No					-	-0.0672881	0.0665567	0.312047	No	-1.78
DAB2	rs10062079	5:39393631	A/G	-0.007207	0.002113	0.0006486	0.0003243	Body Fat	-0.00691415	0.00195695	0.000412513	No	-0.107783	0.136768	0.43067	No					-	-0.107261	0.136925	0.43344	No	-4.06
DAB2	rs10062079	5:39393631	A/G	-0.007207	0.002113	0.0006486	0.0003243	Visceral Fat	-0.00698881	0.00195675	0.000356406	No	-0.0556894	0.0628738	0.375782	No					-	-0.0614789	0.0628805	0.328241	No	-3.03
DAB2	rs10062079	5:39393631	A/G	-0.007207	0.002113	0.0006486	0.0003243	SBP	-0.00718245	0.00198213	0.000291999	No	-0.0547794	0.238714	0.818503	No					-	-0.064034	0.238977	0.788743	No	-0.34
DAB2	rs10062079	5:39393631	A/G	-0.007207	0.002113	0.0006486	0.0003243	DBP	-0.00717393	0.00198229	0.000297206	No	-0.0587112	0.136528	0.667182	No					-	-0.0563264	0.136694	0.680304	No	-0.46
DAB2	rs10062079	5:39393631	A/G	-0.007207	0.002113	0.0006486	0.0003243	Pulse Rate	-0.00711453	0.00198078	0.000330027	No	-0.106254	0.129253	0.411063	No					-	-0.088555	0.129301	0.49344	No	-1.28
DAB2	rs10062079	5:39393631	A/G	-0.007207	0.002113	0.0006486	0.0003243	HbA1c	-0.00656187	0.00195627	0.000798666	No	0.00757323	0.00646117	0.241179	No					-	0.00687205	0.00646237	0.287628	No	-8.95
DAB2	rs10062079	5:39393631	A/G	-0.007207	0.002113	0.0006486	0.0003243	SAlb	-0.00683066	0.00195056	0.00046395	No	-0.00429694	0.00363605	0.237329	No					-	-0.00518581	0.00362943	0.153086	No	-5.22
DAB2	rs10062079	5:39393631	A/G	-0.007207	0.002113	0.0006486	0.0003243	SCr	-0.00301357	0.00121478	0.0131266	Yes	0.00478042	0.00200498	0.0171311	No	0.042873	0.005669	5e-12	31015462	Yes	-0.000578085	0.00124596	0.64268	Yes	-58.19
DAB2	rs10062079	5:39393631	A/G	-0.007207	0.002113	0.0006486	0.0003243	UAlb	-0.00667145	0.00194799	0.000617709	No	0.335369	0.928286	0.7179	No					-	0.0418497	0.925064	0.963917	No	-7.43
DAB2	rs10062079	5:39393631	A/G	-0.007207	0.002113	0.0006486	0.0003243	UCr	-0.00666469	0.00193581	0.000577963	No	-0.08187	1.00655	0.935175	No					-	-0.553073	0.997544	0.579294	No	-7.52
DAB2	rs10062079	5:39393631	A/G	-0.007207	0.002113	0.0006486	0.0003243	UACR	-0.00677523	0.00194573	0.0004996	No	-0.247694	1.15717	0.830511	No					-	-0.675732	1.15071	0.557063	No	-5.99
DAB2	rs10062079	5:39393631	A/G	-0.007207	0.002113	0.0006486	0.0003243	PTT	-0.00672253	0.00195001	0.000568264	No	-0.0198983	0.175472	0.909717	No					-	0.0239105	0.175144	0.891414	No	-6.72
DAB2	rs10062079	5:39393631	A/G	-0.007207	0.002113	0.0006486	0.0003243	INR PT	-0.00676269	0.00195076	0.000529089	No	-0.000544864	0.00283075	0.84737	No					-	-0.00119041	0.00282671	0.673669	No	-6.17
DAB2	rs10062079	5:39393631	A/G	-0.007207	0.002113	0.0006486	0.0003243	aPTT ratio	-0.00672822	0.00195491	0.000580407	No	-0.000373665	0.00115388	0.746071	No					-	-0.000362277	0.00115461	0.753705	No	-6.64
DAB2	rs10062079	5:39393631	A/G	-0.007207	0.002113	0.0006486	0.0003243	aPTT	-0.00596157	0.00227943	0.00893387	Yes	0.0228602	0.0423606	0.589452	No					No	0.0236094	0.0423851	0.577531	No	-17.28
DAB2	rs10062079	5:39393631	A/G	-0.007207	0.002113	0.0006486	0.0003243	Fibrinogen	-0.00680937	0.00195477	0.00049707	No	1.43658	0.870445	0.0988934	No					-	1.50803	0.870766	0.0833322	No	-5.52
DAB2	rs10062079	5:39393631	A/G	-0.007207	0.002113	0.0006486	0.0003243	AT	-0.00672494	0.00195486	0.000583844	No	-0.0834837	0.156039	0.59265	No					-	-0.0769374	0.156143	0.62221	No	-6.69
DAB2	rs10062079	5:39393631	A/G	-0.007207	0.002113	0.0006486	0.0003243	BGlucose	-0.00667503	0.00195421	0.00063866	No	-0.0211814	0.207456	0.918679	No					-	-0.0471552	0.207468	0.820203	No	-7.38
DAB2	rs10062079	5:39393631	A/G	-0.007207	0.002113	0.0006486	0.0003243	Urate	-0.00698115	0.0018966	0.000233644	No	-0.0134553	0.0194643	0.489406	No					-	-0.0295525	0.0188858	0.11766	No	-3.13
DAB2	rs10062079	5:39393631	A/G	-0.007207	0.002113	0.0006486	0.0003243	AST GOT	-0.00655436	0.00195732	0.000815072	No	-0.0496949	0.12542	0.691944	No					-	-0.0722247	0.125324	0.564423	No	-9.06
DAB2	rs10062079	5:39393631	A/G	-0.007207	0.002113	0.0006486	0.0003243	ALT GPT	-0.00666339	0.00195576	0.000659248	No	-0.16321	0.208842	0.434528	No					-	-0.177449	0.208944	0.395753	No	-7.54
DAB2	rs10062079	5:39393631	A/G	-0.007207	0.002113	0.0006486	0.0003243	GGT	-0.00665375	0.00195548	0.000670026	No	0.198487	0.467315	0.671035	No					-	0.177536	0.467606	0.704198	No	-7.68
DAB2	rs10062079	5:39393631	A/G	-0.007207	0.002113	0.0006486	0.0003243	ALP	-0.00667055	0.00195549	0.000649333	No	0.136634	0.297983	0.646581	No					-	0.140093	0.298174	0.638483	No	-7.44
DAB2	rs10062079	5:39393631	A/G	-0.007207	0.002113	0.0006486	0.0003243	TB	-0.00664227	0.00195451	0.000680333	No	0.0031337	0.00677594	0.643752	No					-	0.0019437	0.00676099	0.773745	No	-7.84
DAB2	rs10062079	5:39393631	A/G	-0.007207	0.002113	0.0006486	0.0003243	DB	-0.00663102	0.00195412	0.000693054	No	0.00130198	0.00178353	0.465405	No					-	0.000961855	0.0017805	0.58906	No	-7.99
DAB2	rs10062079	5:39393631	A/G	-0.007207	0.002113	0.0006486	0.0003243	Lipase	-0.00678222	0.0019447	0.000489546	No	-0.143561	0.256414	0.575574	No					-	-0.234882	0.255178	0.357352	No	-5.89
DAB2	rs10062079	5:39393631	A/G	-0.007207	0.002113	0.0006486	0.0003243	TC	-0.00664678	0.00195561	0.000679358	No	0.173128	0.605603	0.774978	No					-	0.148969	0.605995	0.805822	No	-7.77
DAB2	rs10062079	5:39393631	A/G	-0.007207	0.002113	0.0006486	0.0003243	HDL	-0.00669674	0.00195474	0.000615201	No	0.0976273	0.192556	0.61216	No					-	0.116826	0.192603	0.544155	No	-7.08
DAB2	rs10062079	5:39393631	A/G	-0.007207	0.002113	0.0006486	0.0003243	LDL	-0.00666667	0.00195566	0.000654776	No	0.0866584	0.52858	0.869777	No					-	0.0790565	0.52896	0.881196	No	-7.5
DAB2	rs10062079	5:39393631	A/G	-0.007207	0.002113	0.0006486	0.0003243	TG	-0.00673272	0.00195157	0.000563071	No	-0.629277	1.01121	0.533759	No					-	-0.853147	1.00977	0.398189	No	-6.58
DAB2	rs10062079	5:39393631	A/G	-0.007207	0.002113	0.0006486	0.0003243	Sodium	-0.00740636	0.0019964	0.000208529	Yes	-0.0261391	0.028941	0.36645	No					No	-0.0291928	0.0289536	0.313354	No	2.77
DAB2	rs10062079	5:39393631	A/G	-0.007207	0.002113	0.0006486	0.0003243	Potassium	-0.00705465	0.00195033	0.000299314	No	-0.00987958	0.00531604	0.0631347	No					-	-0.0116463	0.00529414	0.0278407	No	-2.11
DAB2	rs10062079	5:39393631	A/G	-0.007207	0.002113	0.0006486	0.0003243	Chlorine	-0.00664619	0.00195501	0.000677548	No	-0.0156546	0.0317856	0.622373	No					-	-0.0131602	0.0317994	0.678991	No	-7.78
DAB2	rs10062079	5:39393631	A/G	-0.007207	0.002113	0.0006486	0.0003243	Calcium	-0.00653255	0.00194849	0.000803442	No	0.00103999	0.00127699	0.415434	No					-	0.000669457	0.00127325	0.599048	No	-9.36
DAB2	rs10062079	5:39393631	A/G	-0.007207	0.002113	0.0006486	0.0003243	Phosphorus	-0.00660531	0.00195517	0.000731897	No	0.00203189	0.00708635	0.774322	No					-	0.000964817	0.00708325	0.891657	No	-8.35
DAB2	rs10062079	5:39393631	A/G	-0.007207	0.002113	0.0006486	0.0003243	Magnesium	-0.00654026	0.0019515	0.000806955	No	0.00205107	0.00203603	0.313773	No					-	0.00160531	0.00203287	0.429736	No	-9.25
DAB2	rs10062079	5:39393631	A/G	-0.007207	0.002113	0.0006486	0.0003243	Iron	-0.00662999	0.00195611	0.000703202	No	0.796236	0.583186	0.172182	No					-	0.781588	0.583589	0.18051	No	-8.01
DAB2	rs10062079	5:39393631	A/G	-0.007207	0.002113	0.0006486	0.0003243	Ferritin	-0.00666913	0.00195548	0.000651003	No	-0.447164	1.79793	0.80359	No					-	-0.465423	1.79915	0.79588	No	-7.46
DAB2	rs10062079	5:39393631	A/G	-0.007207	0.002113	0.0006486	0.0003243	Transferrin	-0.00683294	0.00195409	0.000472985	No	-1.25871	0.63451	0.0473104	No					-	-1.35081	0.634352	0.033242	No	-5.19
DAB2	rs10062079	5:39393631	A/G	-0.007207	0.002113	0.0006486	0.0003243	TIBC	-0.00684805	0.00195471	0.00046141	No	-1.57289	0.793356	0.0474413	No					-	-1.68854	0.793158	0.0332883	No	-4.98
DAB2	rs10062079	5:39393631	A/G	-0.007207	0.002113	0.0006486	0.0003243	TS	-0.00670958	0.00195579	0.000604606	No	0.305231	0.204759	0.136076	No					-	0.319558	0.204865	0.118827	No	-6.9
DAB2	rs10062079	5:39393631	A/G	-0.007207	0.002113	0.0006486	0.0003243	Homocyst	-0.00633859	0.00192557	0.000998963	No	0.046557	0.062821	0.458647	No					-	-0.000422382	0.0612973	0.994502	No	-12.05
DAB2	rs10062079	5:39393631	A/G	-0.007207	0.002113	0.0006486	0.0003243	CRP	-0.00663355	0.00195537	0.000695292	No	0.00883087	0.00784135	0.260111	No					-	0.00843524	0.00784596	0.282353	No	-7.96
DAB2	rs10062079	5:39393631	A/G	-0.007207	0.002113	0.0006486	0.0003243	TSH	-0.00643016	0.00195061	0.000982394	No	0.0304852	0.0182876	0.0955481	No					-	0.0259189	0.0182516	0.155614	No	-10.78
DAB2	rs10062079	5:39393631	A/G	-0.007207	0.002113	0.0006486	0.0003243	FT3	-0.00609697	0.0107822	0.572036	Yes	0.0313752	0.0728841	0.66705	No					No	0.0354172	0.0725644	0.62573	No	-15.4
DAB2	rs10062079	5:39393631	A/G	-0.007207	0.002113	0.0006486	0.0003243	FT4	-0.00652839	0.0107359	0.543431	No	0.00435954	0.0175034	0.803421	No					-	0.00462309	0.0175241	0.792043	No	-9.42
DAB2	rs10062079	5:39393631	A/G	-0.007207	0.002113	0.0006486	0.0003243	Cortisol	-0.00679188	0.00193696	0.000456064	No	-0.0290605	0.0618583	0.638514	No					-	-0.057935	0.0613181	0.344769	No	-5.76
DAB2	rs10062079	5:39393631	A/G	-0.007207	0.002113	0.0006486	0.0003243	WBC	-0.0066295	0.00195686	0.000707175	No	0.0155946	0.0260406	0.549281	No					-	0.0151482	0.0260575	0.561026	No	-8.01
DAB2	rs10062079	5:39393631	A/G	-0.007207	0.002113	0.0006486	0.0003243	RBC	-0.00667899	0.00195523	0.000638079	No	-0.00341843	0.0065186	0.600004	No					-	-0.00433461	0.00651774	0.506035	No	-7.33
DAB2	rs10062079	5:39393631	A/G	-0.007207	0.002113	0.0006486	0.0003243	HGB	-0.00670503	0.00195469	0.000605473	No	-0.0147963	0.0201892	0.463647	No					-	-0.0180474	0.0201803	0.371177	No	-6.97
DAB2	rs10062079	5:39393631	A/G	-0.007207	0.002113	0.0006486	0.0003243	HCT	-0.00671085	0.00195395	0.000596003	No	-0.0365177	0.0528953	0.489973	No					-	-0.0463206	0.0528518	0.38082	No	-6.88
DAB2	rs10062079	5:39393631	A/G	-0.007207	0.002113	0.0006486	0.0003243	MCV	-0.00665237	0.00195669	0.000676937	No	-0.0343584	0.0613551	0.575497	No					-	-0.037102	0.0613877	0.545599	No	-7.7
DAB2	rs10062079	5:39393631	A/G	-0.007207	0.002113	0.0006486	0.0003243	MCH	-0.0066422	0.00195685	0.000690615	No	-0.0122789	0.0248962	0.621878	No					-	-0.0126931	0.0249124	0.610406	No	-7.84
DAB2	rs10062079	5:39393631	A/G	-0.007207	0.002113	0.0006486	0.0003243	MCHC	-0.00662945	0.00195682	0.000707057	No	-0.00684716	0.0150555	0.649268	No					-	-0.00644872	0.0150658	0.668634	No	-8.01
DAB2	rs10062079	5:39393631	A/G	-0.007207	0.002113	0.0006486	0.0003243	RDW	-0.00664132	0.00195664	0.000690807	No	0.00221609	0.014344	0.877222	No					-	0.00297455	0.0143526	0.83582	No	-7.85
DAB2	rs10062079	5:39393631	A/G	-0.007207	0.002113	0.0006486	0.0003243	PLT	-0.00665886	0.00195575	0.000664814	No	0.260637	0.797093	0.743687	No					-	0.35841	0.797022	0.652946	No	-7.61
DAB2	rs10062079	5:39393631	A/G	-0.007207	0.002113	0.0006486	0.0003243	MPV	-0.00675226	0.00195519	0.000555628	No	-5.68361e-06	0.0123937	0.999634	No					-	-0.0017349	0.0123928	0.888669	No	-6.31
DAB2	rs10062079	5:39393631	A/G	-0.007207	0.002113	0.0006486	0.0003243	Neutrophils	-0.00667837	0.00195624	0.000642959	No	0.0995894	0.122554	0.416459	No					-	0.109713	0.122576	0.370776	No	-7.33
DAB2	rs10062079	5:39393631	A/G	-0.007207	0.002113	0.0006486	0.0003243	Lymphocytes	-0.00667164	0.00195645	0.000651976	No	-0.0915075	0.112312	0.415227	No					-	-0.0992543	0.112351	0.377023	No	-7.43
DAB2	rs10062079	5:39393631	A/G	-0.007207	0.002113	0.0006486	0.0003243	Monocytes	-0.00663743	0.00195682	0.000696643	No	0.001551	0.0294873	0.958053	No					-	0.0023539	0.0295051	0.936414	No	-7.9
DAB2	rs10062079	5:39393631	A/G	-0.007207	0.002113	0.0006486	0.0003243	Eosinophils	-0.0066607	0.00195584	0.000662905	No	-0.0107429	0.0282855	0.704099	No					-	-0.0138046	0.0282901	0.625585	No	-7.58
DAB2	rs10062079	5:39393631	A/G	-0.007207	0.002113	0.0006486	0.0003243	Basophils	-0.00663749	0.00195684	0.000696656	No	-0.000432892	0.0047831	0.927888	No					-	-0.000510454	0.00478649	0.915073	No	-7.9
DAB2	rs10062079	5:39393631	A/G	-0.007207	0.002113	0.0006486	0.0003243	AntiTPO	-0.00656671	0.00195891	0.000804601	No	2.42422	1.88878	0.199351	No					-	2.32823	1.88979	0.217975	No	-8.88
DAB2	rs10062079	5:39393631	A/G	-0.007207	0.002113	0.0006486	0.0003243	Urine pH	-0.00690381	0.00194845	0.000397042	No	0.0102469	0.0094947	0.280516	No					-	0.0130173	0.00946785	0.169195	No	-4.21
DAB2	rs10062079	5:39393631	A/G	-0.007207	0.002113	0.0006486	0.0003243	UGlucose	-0.00669709	0.00195351	0.000609939	No	0.111985	0.690113	0.871096	No					-	0.0454178	0.690347	0.947547	No	-7.08
DAB2	rs10062079	5:39393631	A/G	-0.007207	0.002113	0.0006486	0.0003243	UProteins	-0.00668397	0.00194971	0.000610072	No	0.0199373	0.120633	0.868733	No					-	-0.00837356	0.12044	0.944573	No	-7.26
DAB2	rs10062079	5:39393631	A/G	-0.007207	0.002113	0.0006486	0.0003243	UHGB	-0.0067184	0.0019542	0.000588542	No	-0.00106934	0.00179966	0.5524	No					-	-0.00113507	0.00180088	0.528522	No	-6.78
DAB2	rs11959928	5:39397030	A/T	-0.007267	0.00211	0.0005743	0.00028715	Height	-0.00687729	0.00195643	0.000441323	No	0.00642898	0.133111	0.96148	No					-	-0.0169701	0.133089	0.89854	No	-5.36
DAB2	rs11959928	5:39397030	A/T	-0.007267	0.00211	0.0005743	0.00028715	Weight	-0.00710336	0.00195452	0.0002801	No	-0.16161	0.217903	0.45831	No					-	-0.193966	0.217785	0.373149	No	-2.25
DAB2	rs11959928	5:39397030	A/T	-0.007267	0.00211	0.0005743	0.00028715	BMI	-0.00708797	0.00195622	0.000292295	No	-0.0614498	0.0664309	0.354978	No					-	-0.066021	0.0664619	0.320556	No	-2.46
DAB2	rs11959928	5:39397030	A/T	-0.007267	0.00211	0.0005743	0.00028715	Body Fat	-0.00692449	0.00195413	0.000396624	No	-0.112992	0.136571	0.408055	No					-	-0.11249	0.136728	0.410685	No	-4.71
DAB2	rs11959928	5:39397030	A/T	-0.007267	0.00211	0.0005743	0.00028715	Visceral Fat	-0.006997	0.00195392	0.000343889	No	-0.0539197	0.0627835	0.390461	No					-	-0.0597416	0.0627904	0.341402	No	-3.72
DAB2	rs11959928	5:39397030	A/T	-0.007267	0.00211	0.0005743	0.00028715	SBP	-0.00719563	0.00197953	0.000279367	No	-0.068269	0.2384	0.774606	No					-	-0.0775324	0.238663	0.745293	No	-0.98
DAB2	rs11959928	5:39397030	A/T	-0.007267	0.00211	0.0005743	0.00028715	DBP	-0.00718549	0.00197968	0.000285275	No	-0.0631969	0.136348	0.64302	No					-	-0.0608268	0.136515	0.655919	No	-1.12
DAB2	rs11959928	5:39397030	A/T	-0.007267	0.00211	0.0005743	0.00028715	Pulse Rate	-0.00712584	0.00197817	0.000317053	No	-0.107072	0.129083	0.406854	No					-	-0.0893644	0.129132	0.488929	No	-1.94
DAB2	rs11959928	5:39397030	A/T	-0.007267	0.00211	0.0005743	0.00028715	HbA1c	-0.00657423	0.00195347	0.000767124	No	0.00748068	0.00645196	0.246303	No					-	0.00677848	0.00645317	0.293554	No	-9.53
DAB2	rs11959928	5:39397030	A/T	-0.007267	0.00211	0.0005743	0.00028715	SAlb	-0.00684274	0.00194777	0.000444811	No	-0.00430326	0.00363086	0.23597	No					-	-0.0051934	0.00362426	0.151902	No	-5.84
DAB2	rs11959928	5:39397030	A/T	-0.007267	0.00211	0.0005743	0.00028715	SCr	-0.00295808	0.00121307	0.0147652	Yes	0.00486842	0.00200209	0.0150468	No					No	-0.000499457	0.00124418	0.688109	No	-59.29
DAB2	rs11959928	5:39397030	A/T	-0.007267	0.00211	0.0005743	0.00028715	UAlb	-0.00668478	0.00194518	0.000591462	No	0.322381	0.926954	0.728009	No					-	0.0286415	0.923739	0.975265	No	-8.01
DAB2	rs11959928	5:39397030	A/T	-0.007267	0.00211	0.0005743	0.00028715	UCr	-0.00668083	0.00193303	0.000550209	No	-0.0998272	1.00511	0.920886	No					-	-0.572043	0.996118	0.565797	No	-8.07
DAB2	rs11959928	5:39397030	A/T	-0.007267	0.00211	0.0005743	0.00028715	UACR	-0.00678647	0.00194293	0.000479838	No	-0.250458	1.1555	0.828406	No					-	-0.678141	1.14906	0.555091	No	-6.61
DAB2	rs11959928	5:39397030	A/T	-0.007267	0.00211	0.0005743	0.00028715	PTT	-0.00673406	0.00194721	0.000545826	No	-0.0205083	0.175221	0.906829	No					-	0.0233475	0.174894	0.893804	No	-7.33
DAB2	rs11959928	5:39397030	A/T	-0.007267	0.00211	0.0005743	0.00028715	INR PT	-0.00677309	0.00194796	0.00050915	No	-0.000508943	0.0028267	0.857118	No					-	-0.00115543	0.00282267	0.682298	No	-6.8
DAB2	rs11959928	5:39397030	A/T	-0.007267	0.00211	0.0005743	0.00028715	aPTT ratio	-0.00674044	0.0019521	0.000556837	No	-0.000354856	0.00115223	0.758109	No					-	-0.000343148	0.00115296	0.765997	No	-7.25
DAB2	rs11959928	5:39397030	A/T	-0.007267	0.00211	0.0005743	0.00028715	aPTT	-0.00593887	0.0022758	0.00908675	Yes	0.0230264	0.0422931	0.586152	No					No	0.023784	0.0423174	0.57411	No	-18.28
DAB2	rs11959928	5:39397030	A/T	-0.007267	0.00211	0.0005743	0.00028715	Fibrinogen	-0.006821	0.00195196	0.000477109	No	1.42848	0.8692	0.100322	No					-	1.49982	0.869523	0.0845808	No	-6.14
DAB2	rs11959928	5:39397030	A/T	-0.007267	0.00211	0.0005743	0.00028715	AT	-0.00673688	0.00195206	0.000560448	No	-0.0841202	0.155816	0.589299	No					-	-0.0775624	0.15592	0.618883	No	-7.29
DAB2	rs11959928	5:39397030	A/T	-0.007267	0.00211	0.0005743	0.00028715	BGlucose	-0.00668609	0.00195142	0.000614346	No	-0.0191201	0.207159	0.926464	No					-	-0.0451096	0.207172	0.827636	No	-7.99
DAB2	rs11959928	5:39397030	A/T	-0.007267	0.00211	0.0005743	0.00028715	Urate	-0.00697979	0.00189389	0.000229507	No	-0.0129138	0.0194365	0.506445	No					-	-0.0290454	0.018859	0.123557	No	-3.95
DAB2	rs11959928	5:39397030	A/T	-0.007267	0.00211	0.0005743	0.00028715	AST GOT	-0.00656413	0.0019545	0.000786668	No	-0.0464325	0.12524	0.710832	No					-	-0.069002	0.125145	0.581387	No	-9.67
DAB2	rs11959928	5:39397030	A/T	-0.007267	0.00211	0.0005743	0.00028715	ALT GPT	-0.00667485	0.00195296	0.000633749	No	-0.160918	0.208544	0.440354	No					-	-0.175209	0.208646	0.401073	No	-8.15
DAB2	rs11959928	5:39397030	A/T	-0.007267	0.00211	0.0005743	0.00028715	GGT	-0.0066654	0.00195268	0.000643946	No	0.200266	0.466647	0.667817	No					-	0.179265	0.46694	0.70105	No	-8.28
DAB2	rs11959928	5:39397030	A/T	-0.007267	0.00211	0.0005743	0.00028715	ALP	-0.00668206	0.00195269	0.000624124	No	0.124717	0.297558	0.675127	No					-	0.128192	0.29775	0.666816	No	-8.05
DAB2	rs11959928	5:39397030	A/T	-0.007267	0.00211	0.0005743	0.00028715	TB	-0.00665436	0.00195171	0.000653335	No	0.00309318	0.00676627	0.647575	No					-	0.00190817	0.00675135	0.777462	No	-8.43
DAB2	rs11959928	5:39397030	A/T	-0.007267	0.00211	0.0005743	0.00028715	DB	-0.00664621	0.00195131	0.000661737	No	0.00124166	0.00178098	0.485708	No					-	0.000902403	0.00177797	0.611782	No	-8.54
[truncated: 9,632 more rows]

## Sheet: ST5
S5 Table. Wilcoxon test comparing the SNPs’ dosage between individuals with missing and individuals with non-missing FT3 (and FT4). Reported are the results from the two-sided Wilcoxon test comparing the mean rank of the dosage of the 163 identified variants between individuals who had no observation for FT3 (and FT4) and individuals who had been measured for FT3 (and FT4). For each variant, the …
[truncated: 166 more rows]

[truncated: 6 more sheets: ST6, ST7, ST8, ST9, ST10, ST11]
